# Supplementary material for: Long-term single-cell imaging and simulations of microtubules reveal principles behind wall patterning during proto-xylem development
Source: Nat Commun. 2021 Jan 28;12:669. doi: 10.1038/s41467-021-20894-1 (PMC7843992; doi:10.1038/s41467-021-20894-1)
Supplement: Supplementary file 12 — Supplementary Data 1 [file 41467_2021_20894_MOESM12_ESM.txt]

Example parameter file (default parameters, caricature, separation phase) 

CorticalSim parameters:

corticalSim 1.32
outputDir /data/microtubules/bands/SOMETHING
newParameterReadInterval 10800
newParameterFile params-3.txt
vPlus 0.05
vMin -0.08
vTM 0.01
kSev 0
kCross 0
kCat 0.0016 0.008
kCatOrient x
bandGapWidth 1 5
nSpirals 0
catPattern singleBand
spiralPitch 0
wrapLength 1
projectedPeriod 6
projectedBand 1
calcNucBiasAngle 0
redistributeNucleationOverBands 0
redistributeShift 0
redistributeShiftNumber 0
kRes 0.001
poolDensity 10
treadmilling 1
severing 0
crossSevering 0
catastropheMultiplier 1
forbiddenZones 0
restrictedPool 0
edgeCatastropheEnabled 0
edgeCatastropheSmooth 0
pCatRegularEdge 0
pCatSpecialEdge 0
kNuc 0.001
nucleationType ellipse
nucleationBiasType ellipseApolar
nucleationAlpha 0
nucleationBiasAngle 1.5708
zippering 1
ind_cat 1
proportionalCatastrophes 0
induced_cat_fraction 0.5
cat_start_angle 40
zipFraction 1
magic_angle 40
c0Value 0.75
z0Value 1
interactionType zipFirst
bundleType simple
discreteAngleNumber 0
random_seed 1142209023
stopTime 25199
measurementInterval 300
densityLimit 1e+101
wallClockLimit 1e+10
memoryLimit 450
movieEnabled 0
angleHistogramBins 20
angleHistogramOptical 1
hiresLengthHistogramBins 0
loresLengthHistogramBins 0
loresAngleHistogramBins 0
loresLifetimeHistogramBins 0
hiresLifetimeHistogramBins 0
histogramAverageSamples 0
spatialHistogramType x
spatialHistogramBinsX 120
spatialHistogramBinsY 45
spatialHistogramCountCaps 0
spatialHistogramWriteRaw 0
geometry gridcylinder 6 7.5 2
ellipseReducedFreeRate 0
ellipseReducedFreeRateAcceptFraction 1
ellipseEpsilon 0.89
ellipseForwardAlongmicrotubule 0
ellipseLeftFraction 0.31
ellipseRightFraction 0.31
ellipseBackwardFraction 0.07
ellipseSidewaysAngle 0
nucleationHalfIsotropicDensity 0.5

Calculated theory parameters:

c0 0.487679
z0 0.297881
x0 0.487679 (should be: 0.487679)
G_0 -0.110119
adjustedG -0.102225
l0 3.8118
Gmax -0.102225
kCatMin 0.0016
Gmin -0.668394
kCatMax 0.008


Supplementary Data 1
