# Supplementary material for: Long-term single-cell imaging and simulations of microtubules reveal principles behind wall patterning during proto-xylem development
Source: Nat Commun. 2021 Jan 28;12:669. doi: 10.1038/s41467-021-20894-1 (PMC7843992; doi:10.1038/s41467-021-20894-1)
Supplement: Supplementary file 14 — Source Data [file 41467_2021_20894_MOESM14_ESM.xlsx]

## Sheet: Figure 1
	panel c		dominant spacing [µm]		panel d					relative power spectral density (PSD) [%]		panel e					microtubule intensity noise in gaps [%]		panel k, l, m, n			k: catastrophe rate in bands and gaps [per MT-end per min] per cell
																						l: pooled catastrophe rate in bands and gaps
		Cell 1	4.9321			Time [min]	cell 1	cell 2	cell 3	Average			Time [h]	cell 1	cell 2	cell 3	Average					m: rescue rate in bands and gaps [per MT-end per min] per cell
		Cell 2	6.7983		11h +	0	0.080333	0.0254969	0.00651296	0.0374476			11	20.938	13.02	11.889	15.2823					l: pooled rescue rate in bands and gaps
		Cell 3	4.9321			1	0.108608	0.0329937	0.0126938	0.0514317			11.5	16.915	10.032	12.896	13.281
		Cell 4	3.4658			2	0.0962461	0.0297991	0.0114697	0.0458383			12	6.996	11.906	11.954	10.2853			Time interval	Time [min]	Region	Cell number	Catastrophe rate	Rescue rate	Number of microtubules
		Cell 5	5.7319			3	0.107023	0.0285619	0.0078789	0.0478213			12.5	3.022	5.958	11.923	6.96767			5 min	0	band	Cell 1	0.0021513	0.00114657	282
		Cell 6	5.7319			4	0.104899	0.0201003	0.00495915	0.0433195			13	2.995	4.005	6.962	4.654				30	band	Cell 1	0.0037766	0.00248227	188
						5	0.0768882	0.0242709	0.0111209	0.0374267			13.5		3.954	4.023	3.9885				60	band	Cell 1	0.00266169	0.00136816	268
		MEAN	5.26535			6	0.0957857	0.0215257	0.0121645	0.0431586			14		3.975	3.947	3.961				90	band	Cell 1	0.00418561	0.00274621	176
		S.D.	1.11766			7	0.0846237	0.0150253	0.010632	0.0367604			14.5		3.947	5.869	4.908				120	band	Cell 1	0.00278431	0.00169935	255
		S.E.M.	0.456281			8	0.118573	0.0127755	0.0117208	0.0476896			15		3.944		3.944				150	band	Cell 1	0.00220273	0.0011306	342
		N	6			9	0.139488	0.0108725	0.0102408	0.0535339											180	band	Cell 1	0.00408478	0.0026975	173
						10	0.0913283	0.0156361	0.0130375	0.0400006											210	band	Cell 1	0.00413479	0.00278689	183
						11	0.112468	0.0170331	0.0127299	0.0474102											0	band	Cell 2	0.00148148	0.000763889	288
						12	0.102625	0.0215144	0.0258357	0.0499918											30	band	Cell 2	0.00101307	0.000588235	306
						13	0.104492	0.0168897	0.023724	0.0483685											60	band	Cell 2	0.000645161	0.000340502	372
						14	0.0815663	0.0191673	0.0168726	0.0392021											90	band	Cell 2	0.000828283	0.000282828	165
						15	0.128628	0.0156416	0.0231541	0.0558079											120	band	Cell 2	0.00085034	0.000306122	196
						16	0.160722	0.0157778	0.0211477	0.0658825											150	band	Cell 2	0.00193103	0.00108046	145
						17	0.152396	0.0134084	0.0130622	0.0596223											180	band	Cell 2	0.00214493	0.00133333	115
						18	0.143232	0.0121054	0.00767391	0.0543372											0	band	Cell 3	0.000666667	0.000222222	180
						19	0.137519	0.0145406	0.01501	0.05569											30	band	Cell 3	0.000650407	0.000304878	164
						20	0.106819	0.0135101	0.0191052	0.0464782											60	band	Cell 3	0.000530786	0.00029724	157
						21	0.145694	0.012421	0.0210492	0.0597214											90	band	Cell 3	0.000345528	0.000182927	164
						22	0.126833	0.0124346	0.0261563	0.0551414											120	band	Cell 3	0.000694444	0.000347222	96
						23	0.138757	0.0100149	0.023486	0.0574191											150	band	Cell 3	0.000622711	0.00021978	91
						24	0.108337	0.0126271	0.0216929	0.0475523											180	band	Cell 3	0.000659722	0.000277778	96
						25	0.0886362	0.021259	0.0274133	0.0457695											210	band	Cell 3	0.00118721	0.000365297	73
						26	0.13113	0.0154092	0.0140999	0.0535463											0	band	Cell 4	0.00271111	0.00164444	75
						27	0.107681	0.0143401	0.0206207	0.0475473											30	band	Cell 4	0.00100173	0.000414508	193
						28	0.106699	0.0237774	0.0223762	0.0509509											60	band	Cell 4	0.00128079	0.000640394	203
						29	0.103744	0.0302671	0.0261809	0.0533973											90	band	Cell 4	0.00150794	0.000873016	210
						30	0.100945	0.0260863	0.0226822	0.0499046											120	band	Cell 4	0.000770156	0.000481348	277
						31	0.0755686	0.0323513	0.0192862	0.042402											150	band	Cell 4	0.00117647	0.000522876	204
						32	0.0742407	0.0307942	0.0089856	0.0380068											180	band	Cell 4	0.0013786	0.000617284	162
						33	0.0776717	0.0327768	0.025714	0.0453875											210	band	Cell 4	0.00131783	0.000445736	172
						34	0.0992213	0.0309129	0.0155659	0.0485667											240	band	Cell 4	0.00108932	0.000610022	153
						35	0.102767	0.0201452	0.0106761	0.0445294											270	band	Cell 4	0.000851852	0.000333333	180
						36	0.0855249	0.0266709	0.0334041	0.0485333											300	band	Cell 4	0.000848485	0.000383838	165
						37	0.105864	0.0204158	0.0270482	0.0511095											330	band	Cell 4	0.00150538	0.00061828	124
						38	0.119998	0.0301839	0.0117623	0.0539814											0	gap	Cell 1	0.00230838	0.00124777	374
						39	0.142616	0.0344334	0.00869683	0.0619153											30	gap	Cell 1	0.00425665	0.00262911	213
						40	0.108842	0.0428351	0.0118753	0.0545174											60	gap	Cell 1	0.00237272	0.00129683	347
						41	0.0796877	0.0479953	0.00963965	0.0457742											90	gap	Cell 1	0.00627451	0.00397759	119
						42	0.0790929	0.0403123	0.0071837	0.0421963											120	gap	Cell 1	0.00930556	0.00638889	72
						43	0.0965561	0.0331408	0.00185254	0.0438498											150	gap	Cell 1	0.00910798	0.00399061	71
						44	0.0991049	0.0381364	0.00346825	0.0469032											180	gap	Cell 1	0.0271605	0.0120988	27
						45	0.0741123	0.0327701	0.00260235	0.0364949											210	gap	Cell 1	0.0134884	0.00651163	43
						46	0.100266	0.033998	0.00267506	0.0456465											0	gap	Cell 2	0.00148883	0.000802316	403
						47	0.111428	0.0510294	0.00373482	0.0553973											30	gap	Cell 2	0.0033805	0.00157233	212
						48	0.0943677	0.0382615	0.00250691	0.0450454											60	gap	Cell 2	0.0023876	0.000852713	215
						49	0.0881369	0.0419001	0.00411299	0.0447167											90	gap	Cell 2	0.00215278	0.000555556	96
						50	0.0968676	0.0598086	0.00508958	0.0539219											120	gap	Cell 2	0.00540541	0.00324324	37
						51	0.0781598	0.0410164	0.00393932	0.0410385											150	gap	Cell 2	0.0057971	0.00289855	23
						52	0.127891	0.0326792	0.0125428	0.0577043											180	gap	Cell 2	0.00462366	0.00215054	31
						53	0.135393	0.044135	0.008118	0.0625488											0	gap	Cell 3	0.00114428	0.000671642	268
						54	0.14495	0.0306122	0.0135744	0.0630454											30	gap	Cell 3	0.00404444	0.00208889	75
						55	0.109379	0.0241585	0.0138617	0.049133											60	gap	Cell 3	0.00376812	0.00123188	46
						56	0.141705	0.0231029	0.0143313	0.0597132											90	gap	Cell 3	0.00201878	0.000469484	71
						57	0.125508	0.0184434	0.0107959	0.0515824											120	gap	Cell 3	0.00320513	0.00153846	52
						58	0.0967412	0.0319788	0.0179642	0.0488947											150	gap	Cell 3	0.00148867	0.000550162	103
						59	0.0881236	0.0341119	0.0163633	0.0461996											180	gap	Cell 3	0.00180723	0.000281124	83
						60	0.0804377	0.025832	0.0217608	0.0426768											210	gap	Cell 3	0.00277108	0.000923695	83
						61	0.0727455	0.0289276	0.0338398	0.045171											0	gap	Cell 4	0.00202247	0.00093633	178
						62	0.0866892	0.0331235	0.0229273	0.04758											30	gap	Cell 4	0.00163673	0.000698603	167
						63	0.101815	0.0423995	0.0462506	0.0634883											60	gap	Cell 4	0.00292793	0.00171171	74
						64	0.120567	0.0476899	0.0507522	0.0730031											90	gap	Cell 4	0.00412698	0.00202381	84
						65	0.10758	0.0359006	0.039968	0.0611494											120	gap	Cell 4	0.00295699	0.00126344	124
						66	0.10694	0.0364569	0.0322359	0.0585442											150	gap	Cell 4	0.00197802	0.000805861	182
						67	0.0529578	0.0275249	0.0356	0.0386942											180	gap	Cell 4	0.00132353	0.000294118	136
						68	0.0939205	0.0225918	0.0541318	0.0568814											210	gap	Cell 4	0.00255814	0.00129199	129
						69	0.0865977	0.0302194	0.0441171	0.0536447											240	gap	Cell 4	0.00350649	0.00177489	77
						70	0.105566	0.0281881	0.0455117	0.0597552											270	gap	Cell 4	0.00241667	0.00075	80
						71	0.0974356	0.0295898	0.0282298	0.0517517											300	gap	Cell 4	0.00216117	0.000586081	91
						72	0.119894	0.0248273	0.0480291	0.0642501											330	gap	Cell 4	0.00301587	0.000846561	63
						73	0.146122	0.0276395	0.0311642	0.0683087
						74	0.133224	0.0245095	0.0363069	0.06468											Cell averages
						75	0.129794	0.0270538	0.0435698	0.0668059											Time [min]	Band rcat	Band rres	Gap rcat	Gap rres
						76	0.132856	0.0261525	0.0355611	0.0648565											0	0.00175	0.00094	0.00174	0.00091
						77	0.146393	0.0342439	0.034356	0.0716641											30	0.00161	0.00095	0.00333	0.00175
						78	0.122541	0.0445642	0.0392758	0.0687937											60	0.00128	0.00066	0.00286	0.00127
						79	0.139801	0.0576492	0.0388032	0.0787512											90	0.00172	0.00102	0.00364	0.00176
						80	0.146264	0.063918	0.0524698	0.0875506											120	0.00127	0.00071	0.00522	0.00311
						81	0.105202	0.0661269	0.0364218	0.0692504											150	0.00148	0.00074	0.00459	0.00206
						82	0.109224	0.0508527	0.0271129	0.0623967											180	0.00207	0.00123	0.00873	0.00371
						83	0.125478	0.0429762	0.026446	0.0649666											210	0.00221	0.0012	0.00627	0.00291
						84	0.101346	0.0407043	0.0361963	0.0594154											240	0.00109	0.00061	0.00351	0.00177
						85	0.111881	0.0369291	0.0455951	0.0648018											270	0.00085	0.00033	0.00242	0.00075
						86	0.164218	0.0570961	0.0290759	0.0834633											300	0.00085	0.00038	0.00216	0.00059
						87	0.20843	0.0668629	0.0290323	0.101442											330	0.00151	0.00062	0.00302	0.00085
						88	0.160166	0.0584811	0.0394866	0.0860446
						89	0.172452	0.0556791	0.0270239	0.0850516											Cell & time averages
						90	0.117547	0.0397532	0.0314114	0.062904												Band rcat	Band rres	Gap rcat	Gap rres
						91	0.0959827	0.0271829	0.0310415	0.0514024											MEAN	0.0016	0.0009	0.0043	0.002
						92	0.100856	0.0522928	0.0256562	0.0596018											S.D.	0.0011	0.0008	0.0047	0.0023
						93	0.131143	0.0316446	0.0254609	0.0627496											S.E.M.	0.0002	0.0001	0.0008	0.0004
						94	0.134991	0.0436068	0.0301857	0.0695943											N	35	35	35	35
						95	0.107686	0.0404562	0.02813	0.0587575
						96	0.161109	0.0351884	0.0355188	0.0772721											p-values
						97	0.0956227	0.0382251	0.026148	0.0533319											panel l	p = 0.0021	**
						98	0.101558	0.0289939	0.0196784	0.0500769											panel n	p = 0.0107	*
						99	0.123218	0.0305158	0.0212333	0.0583222
						100	0.148936	0.0250423	0.0154536	0.063144
						101	0.121444	0.0349922	0.0228144	0.0597501
						102	0.127689	0.0453613	0.0178628	0.0636376
						103	0.180909	0.0523432	0.0248926	0.0860481
						104	0.130904	0.0435043	0.0376024	0.0706703
						105	0.156778	0.0307457	0.047882	0.0784685
						106	0.164668	0.0328944	0.0462739	0.0812788
						107	0.181264	0.047941	0.0212036	0.0834694
						108	0.174977	0.0454883	0.0403533	0.0869395
						109	0.235163	0.0727942	0.0256318	0.111196
						110	0.222391	0.0780065	0.0442617	0.114886
						111	0.242014	0.0864751	0.0512823	0.12659
						112	0.147011	0.0995104	0.0457252	0.0974154
						113	0.166357	0.10951	0.0570266	0.110964
						114	0.185602	0.112727	0.0600424	0.119457
						115	0.271221	0.104655	0.0336203	0.136499
						116	0.218948	0.0541626	0.0689155	0.114009
						117	0.208145	0.0339897	0.0779197	0.106685
						118	0.359239	0.0305102	0.0742777	0.154675
						119	0.364127	0.082027	0.0456029	0.163919
						120	0.445792	0.104566	0.053498	0.201286
						121	0.240596	0.0986963	0.0741667	0.13782
						122	0.257262	0.118719	0.0610204	0.145667
						123	0.296518	0.0809837	0.0837387	0.153747
						124	0.30942	0.136722	0.0687005	0.171614
						125	0.236197	0.141544	0.0584173	0.145386
						126	0.182203	0.156461	0.0829265	0.14053
						127	0.264346	0.14761	0.0776462	0.163201
						128	0.235125	0.157819	0.0795614	0.157502
						129	0.212747	0.13084	0.0757635	0.139783
						130	0.207296	0.134443	0.0860561	0.142598
						131	0.120413	0.118254	0.0878667	0.108845
						132	0.157439	0.0852454	0.100387	0.114357
						133	0.143633	0.127191	0.104972	0.125266
						134	0.178951	0.139975	0.13199	0.150305
						135	0.262332	0.109422	0.138184	0.169979
						136	0.254518	0.0988834	0.10603	0.153144
						137	0.277289	0.116915	0.0961142	0.163439
						138	0.288307	0.13087	0.0670913	0.162089
						139	0.271522	0.189155	0.0434547	0.168044
						140	0.281572	0.217029	0.0782674	0.192289
						141	0.214748	0.286286	0.0908081	0.197281
						142	0.205477	0.248252	0.0820834	0.178604
						143	0.189451	0.17165	0.0707144	0.143939
						144	0.182501	0.212864	0.0732043	0.15619
						145	0.217922	0.175592	0.054705	0.149406
						146	0.187641	0.222722	0.0610882	0.15715
						147	0.214272	0.271699	0.0478847	0.177952
						148	0.2063	0.202163	0.0620831	0.156849
						149	0.226165	0.19481	0.0763284	0.165768
						150	0.142343	0.253598	0.0805012	0.158814
						151	0.135761	0.243169	0.0642793	0.147736
						152	0.109896	0.188855	0.0921757	0.130309
						153	0.107654	0.223162	0.0925211	0.141112
						154	0.124669	0.167722	0.0553977	0.11593
						155	0.168512	0.103929	0.0811532	0.117865
						156	0.127033	0.138024	0.0552723	0.106777
						157	0.208362	0.18661	0.0766628	0.157212
						158	0.200387	0.144318	0.0815434	0.142083
						159	0.182291	0.181277	0.0693839	0.144317
						160	0.224742	0.185711	0.0722809	0.160911
						161	0.288571	0.225577	0.0861945	0.200114
						162	0.213233	0.230015	0.11213	0.185126
						163	0.290146	0.174627	0.0859904	0.183588
						164	0.260727	0.256415	0.105038	0.207394
						165	0.283909	0.185952	0.118099	0.195987
						166	0.22771	0.2927	0.0965894	0.205666
						167	0.200354	0.280016	0.0721923	0.184188
						168	0.188476	0.203237	0.0734654	0.155059
						169	0.241712	0.265246	0.0608816	0.18928
						170	0.224923	0.244429	0.0652387	0.178197
						171	0.242438	0.417176	0.126921	0.262178
						172	0.172879	0.441584	0.12135	0.245271
						173	0.145193	0.377433	0.0767264	0.199784
						174	0.153255	0.440044	0.059627	0.217642
						175	0.127247	0.331432	0.0928368	0.183838
						176	0.304183	0.37659	0.109993	0.263589
						177	0.280897	0.393178	0.0957093	0.256595
						178	0.297158	0.493384	0.0684372	0.286326
						179	0.219961	0.466255	0.111043	0.265753
						180	0.213784	0.447104	0.108554	0.256481
						181	0.287755	0.371074	0.140232	0.266354
						182	0.199924	0.444934	0.101405	0.248754
						183	0.29689	0.328172	0.100163	0.241742
						184	0.295161	0.287138	0.219373	0.267224
						185	0.33654	0.25402	0.179248	0.256603
						186	0.278045	0.317383	0.200427	0.265285
						187	0.202606	0.315937	0.245164	0.254569
						188	0.201881	0.308236	0.177524	0.229214
						189	0.373337	0.458694	0.204445	0.345492
						190	0.186359	0.373647	0.308199	0.289402
						191	0.270428	0.442116	0.200619	0.304387
						192	0.217232	0.320588	0.180542	0.239454
						193	0.260139	0.36841	0.196066	0.274872
						194	0.333592	0.367977	0.226584	0.309384
						195	0.361588	0.239815	0.155448	0.252284
						196	0.198551	0.305075	0.214526	0.239384
						197	0.193957	0.306412	0.195091	0.23182
						198	0.224567	0.272667	0.217318	0.238184
						199	0.22731	0.17075	0.248275	0.215445
						200	0.256161	0.25299	0.227958	0.245703
						201	0.293384	0.202468	0.144318	0.21339
						202	0.368039	0.307532	0.194328	0.289966
						203	0.230873	0.26263	0.209156	0.23422
						204	0.279175	0.273376	0.12861	0.227054
						205	0.245838	0.249647	0.143684	0.213056
						206	0.396823	0.329659	0.128558	0.285013
						207	0.218409	0.337478	0.180894	0.245594
						208	0.241985	0.300112	0.183685	0.241928
						209	0.235406	0.286196	0.316129	0.279244
						210	0.254591	0.188252	0.181265	0.208036
						211	0.340944	0.304059	0.255628	0.30021
						212	0.249426	0.302327	0.165752	0.239169
						213	0.196631	0.287726	0.122429	0.202262
						214	0.278293	0.30174	0.128234	0.236089
						215	0.189306	0.327885	0.191184	0.236125
						216	0.20641	0.275654	0.18383	0.221965
						217	0.276417	0.247314	0.238078	0.253936
						218	0.365137	0.264305	0.342779	0.324074
						219	0.270156	0.279435	0.261484	0.270358
						220	0.273593	0.311651	0.200213	0.261819
						221	0.340343	0.334537	0.307464	0.327448
						222	0.32352	0.310625	0.213916	0.282687
						223	0.28616	0.336081	0.208014	0.276752
						224	0.25518	0.326106	0.22595	0.269079
						225	0.349188	0.371924	0.195169	0.305427
						226	0.260497	0.36977	0.228274	0.28618
						227	0.255805	0.299287	0.171669	0.242254
						228	0.205117	0.323511	0.184454	0.237694
						229	0.281448	0.310128	0.33823	0.309935
						230	0.196814	0.292747	0.286183	0.258582
						231	0.178263	0.296557	0.373271	0.282697
						232	0.29022	0.20805	0.372727	0.290332
						233	0.277823	0.280088	0.340737	0.299549
						234	0.276425	0.236326	0.314114	0.275622
						235	0.404716	0.393727	0.37958	0.392675
						236	0.246501	0.39172	0.473072	0.370431
						237	0.198737	0.322188	0.38892	0.303281
						238	0.222485	0.402064	0.283651	0.302733
						239	0.259627		0.414174	0.3369
						240	0.191589		0.309122	0.250356
						241	0.328959		0.323873	0.326416
						242	0.22102		0.259698	0.240359
						243	0.2347		0.294992	0.264846
						244	0.305039		0.328068	0.316554
						245	0.242498		0.260281	0.251389
						246	0.314098		0.365926	0.340012
						247	0.250973		0.239981	0.245477
						248	0.25116		0.258224	0.254692
						249	0.300835		0.336188	0.318511
						250	0.232532		0.182123	0.207328

## Sheet: Figure 2
	panel b													Microtubule density in bands:gaps (10-banded cells)		panel d													Microtubule density in bands:gaps (single-banded cells)
		Time [min]	isotropic	16 % CI	84 % CI	parallel	16 % CI	84 % CI	branched	16 % CI	84 % CI	redistributed	16 % CI	84 % CI			Time [min]	isotropic	16 % CI	84 % CI	parallel	16 % CI	84 % CI	branched	16 % CI	84 % CI	fuzzy branched	16 % CI	84 % CI
		-1.91667	1.01278	0.932992	1.12284	0.98819	0.876296	1.12588	0.996501	0.870093	1.0883	0.997806	0.884836	1.13205			-1.91667	1.01956	0.930094	1.15798	1.03396	0.948543	1.16863	1.0155	0.928473	1.13692	1.03656	0.915843	1.1437
		-1.83333	1.00064	0.904708	1.14973	1.02698	0.894347	1.19647	0.986326	0.880719	1.13659	1.01402	0.886809	1.18972			-1.83333	1.0721	0.951986	1.26065	1.07229	0.944391	1.2342	1.08813	0.94439	1.2667	1.10488	0.983919	1.23609
		-1.75	1.00936	0.860427	1.1577	1.03992	0.873485	1.21692	0.975965	0.864038	1.14619	0.98508	0.852915	1.21099			-1.75	1.1074	0.973257	1.35712	1.12122	0.979985	1.30355	1.145	0.969712	1.32169	1.14763	0.988907	1.34038
		-1.66667	1.001	0.835964	1.183	1.02534	0.856452	1.22194	0.966121	0.851602	1.16559	0.999223	0.823253	1.24734			-1.66667	1.13247	0.981765	1.39464	1.14384	0.984464	1.3477	1.15855	1.00765	1.39401	1.16307	0.999152	1.39987
		-1.58333	1.0013	0.854167	1.20692	1.02579	0.843245	1.24433	0.957478	0.835604	1.19351	0.994845	0.811144	1.21625			-1.58333	1.15862	0.964936	1.39619	1.14062	0.966469	1.36475	1.18924	1.00103	1.46416	1.18157	0.994722	1.4351
		-1.5	1.00234	0.839523	1.23087	1.0111	0.82819	1.23358	0.953338	0.778413	1.19226	1.00171	0.792792	1.24498			-1.5	1.13779	0.96823	1.40583	1.16246	0.969326	1.35909	1.16966	0.987259	1.49947	1.18268	0.999759	1.41914
		-1.41667	1.0073	0.816678	1.27054	1.02818	0.786148	1.25196	0.939553	0.756991	1.1871	0.991163	0.76336	1.29714			-1.41667	1.11812	0.957109	1.50884	1.16796	0.943077	1.42364	1.1514	0.950792	1.57803	1.20544	1.01185	1.46877
		-1.33333	0.999118	0.785108	1.32681	1.02894	0.736735	1.28124	0.945025	0.722411	1.19773	1.00613	0.727703	1.30408			-1.33333	1.11351	0.933713	1.42073	1.12368	0.888702	1.43111	1.13134	0.922191	1.59834	1.16318	0.948892	1.46928
		-1.25	1.03296	0.785068	1.34362	0.991224	0.692566	1.30741	0.939096	0.706779	1.25171	1.0088	0.721422	1.30401			-1.25	1.13455	0.906387	1.37698	1.07518	0.85197	1.41284	1.14891	0.849266	1.62661	1.16688	0.896035	1.43786
		-1.16667	1.00174	0.80744	1.34847	0.9742	0.68223	1.32051	0.920303	0.698014	1.2818	0.970901	0.717709	1.36707			-1.16667	1.10668	0.902296	1.41471	1.06476	0.818753	1.442	1.1178	0.816452	1.53286	1.16966	0.861252	1.50598
		-1.08333	1.02971	0.80377	1.34588	0.958423	0.652546	1.38374	0.93023	0.661125	1.28845	0.969591	0.697086	1.45468			-1.08333	1.1348	0.892689	1.40635	1.06131	0.787389	1.45841	1.13144	0.826372	1.55501	1.16335	0.864683	1.47236
		-1	1.01204	0.796311	1.30986	0.945421	0.636209	1.46219	0.921182	0.667717	1.2792	0.990737	0.686545	1.50115			-1	1.11269	0.904009	1.38471	1.05144	0.769917	1.43902	1.15053	0.805888	1.55467	1.16046	0.856606	1.52393
		-0.916667	1.00237	0.809517	1.2799	0.923003	0.604831	1.49063	0.908017	0.659354	1.32808	0.991165	0.671449	1.49743			-0.916667	1.0965	0.887382	1.42472	1.03049	0.743424	1.48673	1.12782	0.81127	1.5676	1.13063	0.844201	1.52574
		-0.833333	1.00624	0.797053	1.239	0.884505	0.574302	1.50206	0.913893	0.643737	1.34413	1.0009	0.649009	1.57864			-0.833333	1.11572	0.907772	1.40674	1.01984	0.740713	1.53998	1.15068	0.815065	1.56341	1.11206	0.834533	1.56756
		-0.75	1.00678	0.797021	1.26136	0.886983	0.588736	1.53911	0.923575	0.599937	1.34689	1.01876	0.620041	1.56597			-0.75	1.09061	0.911313	1.38451	1.03782	0.744618	1.5188	1.14296	0.829244	1.64226	1.13171	0.800588	1.59643
		-0.666667	0.995656	0.804978	1.28463	0.889301	0.577569	1.52208	0.919148	0.642077	1.42107	1.00529	0.602768	1.58167			-0.666667	1.07835	0.891622	1.39625	1.03189	0.74883	1.56939	1.13351	0.827222	1.64868	1.11986	0.787428	1.59207
		-0.583333	0.978338	0.807067	1.31359	0.87178	0.598537	1.51356	0.932526	0.631857	1.39652	1.00173	0.60027	1.62822			-0.583333	1.08975	0.944413	1.37473	1.04071	0.746183	1.53013	1.17962	0.82024	1.67651	1.1412	0.778617	1.57128
		-0.5	1.02431	0.797134	1.30728	0.906714	0.570256	1.5812	0.885613	0.610733	1.38431	0.968536	0.583558	1.67194			-0.5	1.09509	0.933052	1.37873	1.04497	0.737395	1.53341	1.18592	0.832206	1.73501	1.13623	0.778861	1.62262
		-0.416667	1.02606	0.816238	1.29047	0.930387	0.538364	1.57529	0.900916	0.605285	1.33988	0.988308	0.569543	1.6753			-0.416667	1.1179	0.926309	1.33303	1.0414	0.754513	1.48887	1.16959	0.809476	1.76546	1.12276	0.781359	1.6091
		-0.333333	1.00307	0.810985	1.26446	0.931899	0.525308	1.54811	0.923376	0.587048	1.38434	0.983206	0.552168	1.66557			-0.333333	1.08768	0.912692	1.3272	1.04672	0.745854	1.48179	1.17397	0.825674	1.76555	1.10856	0.773865	1.62798
		-0.25	0.986092	0.791322	1.28421	0.950754	0.506761	1.59254	0.920283	0.59537	1.47643	0.98963	0.547752	1.61296			-0.25	1.04868	0.926018	1.32581	1.06574	0.742626	1.46616	1.19107	0.817819	1.78974	1.11647	0.792475	1.63775
		-0.166667	0.996499	0.80952	1.2663	0.932966	0.520603	1.56696	0.922185	0.551248	1.46533	1.01922	0.535565	1.59716			-0.166667	1.06868	0.911018	1.30236	1.05596	0.745578	1.47552	1.19138	0.836006	1.82787	1.12656	0.787048	1.59781
		-0.0833333	0.985414	0.814046	1.27078	0.941737	0.521438	1.545	0.923708	0.547924	1.63174	1.0204	0.528354	1.57043			-0.0833333	1.07548	0.909102	1.34002	1.05003	0.735249	1.47355	1.20658	0.852445	1.8157	1.10384	0.774771	1.62578
		0	1.00056	0.830048	1.26413	0.925807	0.510962	1.59626	0.973526	0.549517	1.49754	1.04318	0.519077	1.53342			0	1.04842	0.883596	1.29957	1.05779	0.739102	1.45412	1.22729	0.846843	1.83201	1.1283	0.7554	1.5995
		0.0833333	1.27379	0.995347	1.64076	1.06367	0.597242	2.03914	1.17354	0.659896	1.78871	1.1886	0.598688	1.90105			0.0833333	1.34065	1.05491	1.62807	1.23272	0.817433	1.75178	1.5279	1.03907	2.4746	1.33453	0.90338	2.04057
		0.166667	1.50396	1.19564	2.1251	1.1694	0.683342	2.39947	1.29682	0.750151	2.25358	1.28333	0.668676	2.15605			0.166667	1.39474	1.09763	1.91922	1.3791	0.896907	2.05718	1.80962	1.20819	3.00823	1.58357	1.01918	2.64797
		0.25	1.76862	1.32589	2.45872	1.4304	0.783385	3.16183	1.61307	0.948904	2.74448	1.56807	0.806848	2.53337			0.25	1.41885	1.22068	2.0068	1.6592	1.07037	2.60772	2.1974	1.54153	3.89593	1.92146	1.23249	3.31243
		0.333333	1.989	1.48448	2.66298	1.78748	1.00228	4.04807	2.00094	1.28958	3.62448	1.82265	0.957169	3.02215			0.333333	1.41585	1.23685	1.83278	2.00659	1.25949	3.46039	2.72674	1.86886	5.00423	2.34261	1.52991	4.17078
		0.416667	2.07498	1.62379	2.74457	2.39477	1.20626	5.35482	2.38077	1.61668	5.03075	2.3177	1.28811	3.69842			0.416667	1.37836	1.18457	1.77197	2.45618	1.53746	4.35313	3.3474	2.03727	6.21959	3.0701	1.89172	5.06778
		0.5	2.06489	1.52946	2.79955	2.91317	1.58704	7.61173	3.16263	1.95567	6.15689	2.96533	1.70847	4.9837			0.5	1.36353	1.13738	1.72313	3.05654	1.90304	5.28919	3.90011	2.52103	7.41884	3.56813	2.22242	6.42976
		0.583333	1.95807	1.53803	2.63772	3.80786	1.92287	10.1482	3.51245	2.13718	9.15474	3.97536	2.57591	6.06014			0.583333	1.38978	1.18101	1.69645	3.86182	2.2705	6.2825	4.53435	2.92948	8.25393	4.26498	2.61271	8.2994
		0.666667	1.80611	1.40853	2.4986	5.09058	2.42381	14.7404	4.4825	2.55222	10.9031	4.84959	3.30533	7.87558			0.666667	1.34713	1.15252	1.68763	4.67434	2.68023	7.93733	5.20139	3.25982	9.8749	4.68564	2.72879	9.25059
		0.75	1.7536	1.38785	2.33327	6.31544	3.13805	18.0104	5.27092	2.96546	16.6717	6.29416	4.58562	10.2555			0.75	1.34974	1.17366	1.68809	5.42898	3.42775	9.32159	6.18219	3.59296	11.6408	5.59219	3.21554	11.3506
		0.833333	1.65598	1.32434	2.37788	7.74671	3.52514	22.958	6.4685	3.08481	21.3997	7.86187	5.57236	12.7053			0.833333	1.31903	1.16332	1.68556	6.00261	4.02771	11.108	7.3644	3.9196	13.1772	6.34043	3.45165	11.8563
		0.916667	1.57428	1.31184	2.24654	8.69985	4.10387	29.3055	7.59977	3.06717	28.9123	9.08638	6.60127	15.5119			0.916667	1.35801	1.17206	1.67814	7.14475	4.56024	12.986	8.23833	4.65657	16.9013	7.33455	3.8004	14.9653
		1	1.51586	1.29199	2.31193	10.8823	5.21408	32.7465	9.06467	3.40218	34.4492	11.8186	8.25743	18.9823			1	1.32082	1.1543	1.70503	8.12638	5.08751	14.0495	9.47694	5.3442	19.9388	8.20281	4.1451	16.9287
		1.08333	1.47306	1.20721	2.12397	12.4681	6.38207	42.9255	11.0922	3.54084	41.2976	14.1765	10.4565	21.8275			1.08333	1.33948	1.1865	1.65768	9.35142	5.45905	16.5633	11.0625	5.47532	22.6279	9.59255	4.47127	19.0037
		1.16667	1.47657	1.19622	2.14596	16.1862	8.27443	41.2993	13.9895	4.57102	53.6898	16.926	12.4685	26.6319			1.16667	1.3105	1.13138	1.59341	10.9266	6.73048	19.8418	13.1666	6.48471	25.7001	11.0497	4.94033	20.0935
		1.25	1.42823	1.18148	2.14509	19.3222	9.18672	57.9776	17.2741	5.0904	66.9911	19.801	14.0669	28.3607			1.25	1.30295	1.14319	1.58258	12.3467	7.35189	20.61	14.4796	7.4768	29.4145	12.3751	5.43896	25.2216
		1.33333	1.47169	1.20676	2.05282	22.7776	10.9778	63.6325	19.8686	6.46295	72.0014	22.646	16.2677	34.471			1.33333	1.3095	1.14637	1.62855	14.0328	8.37287	23.2267	16.3904	8.15025	32.274	13.6775	6.64137	29.0228
		1.41667	1.4525	1.19183	1.998	25.1001	12.574	82.9209	22.798	7.59111	84.9698	26.4128	18.1933	38.2114			1.41667	1.35306	1.14332	1.64695	15.3631	9.23367	26.5869	19.2466	10.0908	37.2844	15.7952	7.54468	33.289
		1.5	1.4886	1.17292	2.03532	30.9434	13.621	88.5003	26.5089	9.84598	128.744	28.8214	19.7656	40.5353			1.5	1.33801	1.15193	1.71357	16.9207	10.3772	29.6185	22.5277	10.1828	40.6315	18.8073	8.84655	38.7549
		1.58333	1.43671	1.14276	2.12215	33.2276	14.9567	104.906	32.0538	9.88645	150.665	31.5159	22.6049	46.988			1.58333	1.32915	1.14538	1.60883	18.5963	11.9015	32.9375	27.071	11.362	44.1994	21.7718	10.009	41.1607
		1.66667	1.38204	1.19686	2.10198	36.157	16.1393	147.2	35.0925	11.9237	188.151	34.0741	23.6266	50.1417			1.66667	1.33459	1.15934	1.70475	20.2673	13.0523	37.1395	30.9903	12.85	50.3738	24.2022	11.4494	46.3127
		1.75	1.4305	1.19513	2.19194	34.3092	17.1612	156.605	40.5641	12.1985	235.437	36.7921	25.209	53.0859			1.75	1.34185	1.18436	1.74834	23.188	14.2635	38.8116	35.3953	14.5394	58.504	28.513	13.7826	50.5862
		1.83333	1.38697	1.17748	2.06247	36.8593	18.6551	190.085	45.8054	13.5961	204.778	38.8086	26.7864	55.9556			1.83333	1.33702	1.15761	1.72904	24.579	15.8026	42.4808	37.5422	15.9991	59.9387	31.3697	15.789	55.7779
		1.91667	1.3949	1.17771	2.05657	42.8765	20.9207	171.982	55.8939	14.9981	262.791	42.1343	28.5291	58.6037			1.91667	1.3632	1.16832	1.78254	26.2138	17.4786	44.1305	40.1822	17.3485	67.8479	35.1011	16.5627	61.8437
		2	1.45912	1.16717	2.03963	46.1551	22.3882	191.669	63.3581	17.9875	290.278	42.9456	30.0989	60.3933			2	1.35854	1.1766	1.66958	28.9841	18.3207	49.4707	44.1011	19.7904	72.5046	40.0072	19.5117	67.3946
		2.08333	1.37913	1.13287	2.00474	52.3243	22.2575	244.557	63.4559	19.1242	284.454	42.7428	31.4587	62.0139			2.08333	1.3476	1.15548	1.68183	31.4127	19.9404	52.8343	48.9224	21.7918	79.4209	43.2526	22.2923	73.569
		2.16667	1.40021	1.15671	2.01314	64.7613	24.1526	268.987	72.7198	20.2109	368.831	46.7848	34.6237	67.2662			2.16667	1.35804	1.19536	1.6796	34.0324	21.1349	55.6561	52.6603	24.4883	85.6039	47.0632	23.2771	83.3127
		2.25	1.42271	1.18425	2.00896	71.3249	22.7479	317.491	81.0914	21.2928	397.482	48.1622	33.9719	66.168			2.25	1.32123	1.17532	1.73894	36.5806	22.179	61.9961	56.0523	25.5103	96.5664	49.5988	25.4356	88.5161
		2.33333	1.43651	1.20506	1.94499	86.486	21.5073	400.976	97.5789	20.6974	436.349	49.5626	35.8241	73.3838			2.33333	1.37307	1.17615	1.75367	39.045	23.6595	68.5077	59.9223	27.2464	101.264	54.5312	26.6934	92.2982
		2.41667	1.44788	1.17996	1.96471	112.437	23.3127	476.963	93.9562	23.6671	483.149	51.0734	37.9804	72.0093			2.41667	1.37204	1.17529	1.697	42.2393	24.9977	70.195	66.6509	30.2344	111.358	59.746	28.8793	101.59
		2.5	1.42948	1.18917	2.10075	123.646	22.2949	495.712	113.536	24.0739	576.639	52.2237	38.645	73.5316			2.5	1.3465	1.1679	1.71107	43.8221	26.1916	72.2478	67.3569	35.2917	112.292	62.4496	29.9417	105.263
		2.58333	1.44467	1.1745	2.11698	127.367	24.2578	661.819	121.375	24.4734	573.585	54.2606	41.4466	79.1547			2.58333	1.41559	1.18385	1.78941	45.6443	28.6691	77.7762	69.3978	40.8932	125.146	65.6493	32.5831	116.06
		2.66667	1.41269	1.15575	2.12271	149.775	23.2549	753.157	126.939	28.1176	550.051	56.6654	41.4725	81.4613			2.66667	1.37816	1.203	1.8143	49.3086	30.875	81.5573	75.1232	41.7804	123.824	71.1318	34.8371	123.098
		2.75	1.42718	1.19921	1.96002	178.561	25.4	884.38	130.054	27.1721	587.862	58.7739	41.7563	82.3786			2.75	1.3772	1.18743	1.77065	50.8102	30.7846	86.2588	80.0933	45.0294	134.356	77.1924	35.5138	132.58
		2.83333	1.41345	1.17703	1.91444	193.018	27.5463	921.45	144.223	33.8983	566.812	60.6201	44.5558	85.7143			2.83333	1.39722	1.17891	1.72363	54.3738	31.78	90.4118	87.1657	47.923	143.71	79.8773	38.3595	134.591
		2.91667	1.35314	1.12732	1.89731	238.061	31.3866	927.185	148.47	28.6455	657.874	63.5992	49.8148	93.0589			2.91667	1.3931	1.16406	1.84086	58.2451	32.8768	94.9389	89.8919	47.7598	153.105	82.7484	39.5346	138.733
		3	1.38952	1.14387	1.78982	239.596	33.138	985.124	155.69	31.7212	751.506	66.3293	49.8757	92.3488			3	1.43061	1.2125	1.77507	59.2464	33.7394	97.2211	95.2933	52.2272	157.037	85.9279	41.6225	140.281
		3.08333	1.17315	1.03437	1.54333	131.779	21.0606	612.16	88.6975	17.7905	380.376	33.5029	26.4168	45.7962			3.08333	1.1586	1.03295	1.62862	32.1273	18.6075	53.2451	56.8941	32.3137	95.9579	52.6863	27.4973	85.3228
		3.16667	1.11886	1.01492	1.46762	87.7609	13.2617	415.647	70.2157	14.4901	274.088	21.6376	16.2715	30.2633			3.16667	1.14764	1.00894	1.53186	21.1495	13.2886	33.6276	47.4016	26.337	77.8755	42.14	21.9897	68.8461
		3.25	1.10027	0.994173	1.46291	63.5079	9.9346	320.047	59.6483	11.1655	266.595	16.5958	13.2906	25.7633			3.25	1.15734	1.02545	1.42056	17.2765	10.6731	26.7874	41.15	23.4888	68.9473	35.8366	20.1444	61.092
		3.33333	1.08966	0.985236	1.41062	58.2666	8.94426	268.182	54.6008	8.99723	286.592	14.1775	11.0876	22.7711			3.33333	1.11499	1.00565	1.44324	15.5307	9.83577	24.0268	37.4752	20.1993	61.9731	33.1245	18.3174	52.5202
		3.41667	1.10456	0.989261	1.29545	53.967	8.25636	269.692	51.0088	7.22997	296.106	13.1121	10.0762	20.2934			3.41667	1.08118	0.979801	1.32214	14.1016	9.25585	22.2065	35.3878	17.717	56.8763	30.5557	16.9965	49.7673
		3.5	1.08851	0.992702	1.32229	49.1271	7.83138	243.457	47.4617	7.16403	264.724	12.3621	9.24997	18.9252			3.5	1.10844	0.981979	1.37829	12.9604	8.35958	20.9146	32.0504	15.7806	52.2096	28.015	15.536	44.9902
		3.58333	1.08831	0.978826	1.30266	42.7724	6.8364	242.27	40.1954	7.44437	285.671	11.8176	8.94309	18.144			3.58333	1.08564	0.999592	1.35848	12.2254	7.89968	19.8951	30.412	14.3243	49.5828	25.3487	13.6399	44.5277
		3.66667	1.09327	0.990362	1.35308	43.6724	6.01231	218.402	40.7356	6.15138	252.715	11.4413	8.60314	17.3809			3.66667	1.09562	1.00535	1.31333	11.8517	7.45964	18.849	26.6921	14.5126	46.8848	23.6011	13.4818	43.1309
		3.75	1.0701	0.990325	1.30251	42.4649	5.53701	204.444	36.9561	6.28212	237.946	11.1301	8.39115	16.8579			3.75	1.07303	0.985312	1.28467	11.813	6.97524	18.3167	25.7506	13.8764	44.1016	21.78	12.6945	39.6332
		3.83333	1.07219	0.96653	1.30792	41.0145	5.50097	218.403	35.6585	6.36332	233.004	10.8023	8.36281	16.686			3.83333	1.08851	0.978674	1.29444	11.363	6.69939	18.0251	23.8597	13.3618	41.016	22.2136	11.8314	39.1036
		3.91667	1.07839	0.978712	1.32811	43.512	5.28012	218.602	37.8758	6.00848	213.65	10.5569	8.22891	16.0679			3.91667	1.10127	1.00182	1.27874	11.209	6.64862	17.5322	23.2112	12.9099	41.8359	21.3671	11.7887	37.8744
		4	1.10102	0.965492	1.35489	43.1532	4.93112	230.203	39.1353	5.42075	209.897	10.5889	8.21927	15.6812			4	1.08221	0.987569	1.25076	10.8812	6.5948	17.1523	22.0617	12.0461	39.1829	21.0014	11.1032	37.6579
		4.08333	1.07613	0.984704	1.33517	48.8866	4.95598	245.076	38.6091	5.45824	196.984	10.9449	8.00589	15.3808			4.08333	1.08873	0.988367	1.32449	10.5715	6.42968	17.1717	21.8185	11.2064	37.7686	19.9692	11.6515	38.5677
		4.16667	1.09155	0.9916	1.33883	52.7223	5.21115	231.834	41.138	5.37857	206.26	10.924	7.92904	15.396			4.16667	1.09333	1.00124	1.32573	10.489	6.43272	16.9024	21.0066	10.3996	36.2736	20.0819	11.4147	37.3694
		4.25	1.11228	0.98918	1.39829	53.0222	4.86664	253.288	42.9733	5.43287	202.969	10.6426	7.79703	15.3044			4.25	1.13009	0.991292	1.44659	10.4738	6.36095	16.6474	20.2971	10.3268	35.0604	19.9481	11.1947	35.5269
		4.33333	1.09734	0.962339	1.30563	55.2052	4.77273	247.913	45.1091	5.00874	224.075	10.6265	7.42306	15.6791			4.33333	1.11556	0.986257	1.31086	10.3952	6.33063	16.7864	19.5011	10.1533	34.9143	20.0746	11.0629	34.54
		4.41667	1.08755	1.01345	1.39151	55.8209	5.20842	251.254	44.573	5.32093	214.547	10.4539	7.59781	15.4867			4.41667	1.08919	0.980174	1.43745	10.3953	6.27323	16.4966	18.954	9.22536	35.1344	18.8542	10.3673	34.0103
		4.5	1.10129	0.987096	1.43767	57.0232	5.63572	258.986	44.0048	5.51579	267.266	10.4186	7.63663	15.9331			4.5	1.07467	0.967677	1.34675	10.3402	6.15195	16.2808	18.4051	9.06233	34.5685	18.4576	10.3141	34.4703
		4.58333	1.07315	0.977422	1.40284	58.8574	5.518	263.102	48.0356	5.21784	246.41	10.4954	7.70803	15.4368			4.58333	1.08346	0.971998	1.37948	10.3072	6.16076	16.1961	17.1703	8.76252	32.7244	18.7102	10.0903	35.3856
		4.66667	1.07115	0.975445	1.27922	62.3688	5.64249	280.066	46.5012	4.53717	265.45	10.671	7.52835	15.5854			4.66667	1.09333	1.00106	1.42822	10.5105	6.23448	16.303	16.1115	8.47412	31.3265	18.2897	9.94657	35.4758
		4.75	1.06503	0.986505	1.311	65.2308	5.48398	282.975	49.7966	4.25509	252.131	10.6768	7.45115	15.7138			4.75	1.11609	0.959295	1.52902	10.2339	6.08559	16.4959	15.7375	8.3747	30.058	18.0918	9.71491	34.9532
		4.83333	1.07308	0.964939	1.23505	62.277	5.30831	269.531	50.3496	4.43707	283.396	10.6639	7.69675	16.1615			4.83333	1.10497	1.00347	1.44592	10.1813	5.99848	16.1916	14.918	8.25578	29.4569	17.9708	9.57504	33.8477
		4.91667	1.06958	0.96708	1.25996	65.4055	5.02437	300.136	50.4418	4.1635	289.88	10.7835	7.74225	15.7141			4.91667	1.08633	1.01369	1.36723	10.0747	5.97112	16.2979	15.0549	8.14256	28.5405	17.5089	9.28169	33.8396

## Sheet: Figure 3
	panel c			GCP3 intensity linescan in non-induced cell		panel d			GCP3 intensity linescan in induced cell		panel e								GCP3 density along cell axis in non-induced cell		panel f							GCP3 density along cell axis in induced cell		panel g				correlation of GCP3 intensity with position along long axis		panel h			Microtubule branching angles [°]		panel i			GCP3 microtubule nucleation times [sec]		panel j
		Distance [px]	Distance [µm]	Norm. intensity			Distance [px]	Distance [µm]	Norm. intensity				Number of GCP3 foci										Number of GCP3 foci								non-induced	R	p-value	95% conf. intervals			Number	DMSO	VND7			Number	DMSO	VND7			non-induced	Moving	All
		0	0	0.185907			0	0	0.239247			Distance [µm]	Cell 1	Cell 2	Cell 3	Cell 4	Cell 5	Means	S.D.			Bands	Cell 1	Cell 2	Cell 3	Cell 4	Means	S.D.			Cell 1	-0.0841271	0.3144	-0.244; +0.080			1	17.906	82.569			1	63.335	129.165			Cell 1	10	39
		1	0.092	0.26012			1	0.092	0.210786			5	2	2	2	3	0	1.8	1.09545												Cell 2	0.0486	0.5801	-0.123; +0.218			2	26.834	80.472			2	70	63.75			Cell 2	9	90
		2	0.184	0.217016			2	0.184	0.231471			15	6	8	4	8	4	6	2			Band 1	8	9	12	8	9.9	2.5144			Cell 3	-0.1129	0.2635	-0.303; +0.085			3	27.423	78.187			3	75	44.375			Cell 3	4	46
		3	0.276	0.276237			3	0.276	0.214911			25	4	4	4	2	7	4.2	1.78885				8	8	14	14					Cell 4	0.1271	0.1577	-0.050; +0.296			4	27.519	74.116			4	49.585	24.165			Cell 4	13	64
		4	0.368	0.255622			4	0.368	0.274362			35	7	7	6	5	6	6.2	0.83666				8		10						Cell 5	0.1191	0.2429	-0.081; +0.310			5	28.673	69.341			5	44.585	55.415			Cell 5	3	40
		5	0.46	0.368816			5	0.46	0.460608			45	6	4	4	3	3	4	1.22474												Mean	0.0195546					6	29.529	66.037			6	55	24.69			ALL	39	279
		6	0.552	0.471139			6	0.552	0.727444			55	4	4	2	7	2	3.8	2.04939			Band 2	8	17	12	16	12.6667	3.42783			S.D.	0.112487					7	29.784	64.676			7	78.75	41.25			MEAN
		7	0.644	0.552099			7	0.644	1			65	6	6	5	3	3	4.6	1.51658				10	14	10	17											8	30.063	63.741			8	67.915	60.31			S.D.
		8	0.736	0.561469			8	0.736	0.869931			75	6	6	6	6	2	5.2	1.78885				10								induced	R	p-value	95% conf. intervals			9	31.214	63.702			9	42.5	128.75			S.E.M.
		9	0.828	0.695277			9	0.828	0.584243			85	5	6	3	3	0	3.4	2.30217												Cell 1	0.5823	0.2253	-0.435; +0.947			10	34.218	63.435			10	24.585	40			N
		10	0.92	0.595202			10	0.92	0.476657			95	6	5	3	5	5	4.8	1.09545			Band 3	13	8	8	16	13	4.75094			Cell 2	0.3597	0.5521	-0.766; +0.942			11	34.33	60.931			11	69.585	99.165
		11	1.012	0.551349			11	1.012	0.560911			105	7	4	3	4	4	4.4	1.51658				8	18	20	13					Cell 3	0.2084	0.6538	-0.646; +0.831			12	34.446	59.25			12	138.335	75.415			induced	Moving	All
		12	1.104	0.341829			12	1.104	0.725023			115	5	8	4	4	4	5	1.73205												Cell 4	-0.2538	0.6275	-0.883; +0.702			13	34.695	57.529			13	50.625	40.835			Cell 1	35	144
		13	1.196	0.335082			13	1.196	0.756713			125	5	4	1	8	6	4.8	2.58844			Band 4	7	16	9	20	12.5	4.00694			Mean	0.22415					14	35.388	56.021			14	194.165	129.165			Cell 2	38	104
		14	1.288	0.422039			14	1.288	0.616105			135	3	2	2	6	8	4.2	2.68328				11	9	13	10					S.D.	0.353709					15	36.027	54.897			15	54.375	50			Cell 3	47	110
		15	1.38	0.484258			15	1.38	0.57697			145	6	5	6	4	1	4.4	2.07364					15													16	36.081	54.346			16	29.165	14.69			Cell 4	26	90
		16	1.472	0.486507			16	1.472	0.663933			155	7	3	1	4	6	4.2	2.38747					15							p-value						17	36.116	53.707			17	19.165	60.415			ALL	146	448
		17	1.564	0.491379			17	1.564	0.678432			165	2	4	4	2	0	2.4	1.67332													p = 0.3516	n.s.				18	36.19	53.225			18	58.75	75.835			MEAN
		18	1.656	0.547226			18	1.656	0.573828			175	4	4	5	2	3	3.6	1.14018			Band 5	6	8	19	8	12.1111	4.45658									19	36.261	50.793			19	70	14.69			S.D.
		19	1.748	0.543853			19	1.748	0.5349			185	7	4	5	4	4	4.8	1.30384				13	11		14											20	36.511	50.555			20	68.75	35.31			S.E.M.
		20	1.84	0.501874			20	1.84	0.724289			195	5	5	2	7	3	4.4	1.94936				12	18													21	37.875	49.899			21	73.125	35			N
		21	1.932	0.450525			21	1.932	0.863445			205	5	4	11	8	2	6	3.53553																		22	39.601	49.574			22	85	79.165
		22	2.024	0.379685			22	2.024	0.791822			215	3	3	2	3	7	3.6	1.94936			Band 6	9	--	11	12	11.3333	2.34521									23	39.696	49.086			23	40	64.69			p-value
		23	2.116	0.333583			23	2.116	0.616568			225	5	5	4	6	2	4.4	1.51658				9		16	14											24	40.216	48.549			24	65	80.31				p = 0.0142	*
		24	2.208	0.312969			24	2.208	0.481132			235	1	3	4	3	7	3.6	2.19089				11		10	10											25	40.601	48.366			25	29.585	60
		25	2.3	0.341079			25	2.3	0.493466			245	3	4	6	2	6	4.2	1.78885			Area per bin:	1000	px		Mean:	11.9185										26	40.914	48.013			26	46.25	54.585
		26	2.392	0.347826			26	2.392	0.475183			255	6	8	7	5	10	7.2	1.92354			Area per bin:	8.4088	µm^2		S.D.:	1.14205										27	40.982	47.857			27	45.625	50
		27	2.484	0.397676			27	2.484	0.304266			265	2	6	9	3	5	5	2.73861																		28	42.462	46.649			28	120	64.165
		28	2.576	0.383808			28	2.576	0.197893			275	5	4	11	5	7	6.4	2.79285			p-value															29	43.602	46.324			29	109.585	55.415
		29	2.668	0.395427			29	2.668	0.138275			285	6	4	9	9	14	8.4	3.78153			panel e <-> f	p < 0.0001	***													30	44.372	46.131			30	46.25	40.415
		30	2.76	0.466267			30	2.76	0.154181			295	6	8	9	9	12	8.8	2.16795																		31	47.869	45.734			31	60.835	79.69
		31	2.852	0.395427			31	2.852	0.151481			305	0	1	1	2	2	1.2	0.83666																		32	48.18	44.124			32	56.25	29.165
		32	2.944	0.365817			32	2.944	0.161121			Area per bin:	1000	px			Mean:	4.67742																			33	48.907	43.668			33	49.165	174.375
		33	3.036	0.355697			33	3.036	0.213048			Area per bin:	8.4088	µm^2			S.D.:	1.62946																			34	49.894	43.081			34	45	74.69
		34	3.128	0.376687			34	3.128	0.333224																												35	56.425	43.025			35	63.75	195.835
		35	3.22	0.341079			35	3.22	0.378892																												36	58.729	42.709			36	60	75.625
		36	3.312	0.272114			36	3.312	0.30113																												37	66.125	41.987			37	49.165	59.585
		37	3.404	0.278486			37	3.404	0.281742																												38	68.712	41.878			38	41.665	75.31
		38	3.496	0.291604			38	3.496	0.22925																												39	73.02	41.796			39	63.75	81.25
		39	3.588	0.276987			39	3.588	0.215105																												40	76.206	41.424			40	82.5	40.415
		40	3.68	0.31072			40	3.68	0.180109																												41	77.44	41.212			41	64.585	46.56
		41	3.772	0.345577			41	3.772	0.229489																												42	78.847	40.618			42	59.165	29.165
		42	3.864	0.349325			42	3.864	0.259372																												43	83.66	40.521			43	34.375	26.25
		43	3.956	0.287481			43	3.956	0.284072																												44		40.236			44		41.665
		44	4.048	0.278861			44	4.048	0.263024																												45		40.059			45		61.25
		45	4.14	0.395052			45	4.14	0.182518																												46		38.29			46		55.31
		46	4.232	0.501499			46	4.232	0.13021																												47		37.694			47		93.75
		47	4.324	0.556972			47	4.324	0.187212																												48		36.991			48		54.165
		48	4.416	0.501874			48	4.416	0.217599																												49		36.046			49		80
		49	4.508	0.485007			49	4.508	0.192882																												50		36.019			50		44.585
		50	4.6	0.450525			50	4.6	0.209832																												51		34.155			51		65
		51	4.692	0.476387			51	4.692	0.223003																												52		32.341			52		36.25
		52	4.784	0.366192			52	4.784	0.198004																												53		32.276			53		63.75
		53	4.876	0.258996			53	4.876	0.182267																												54		30.349			54		85.415
		54	4.968	0.264243			54	4.968	0.14512																												55		29.827			55		81.875
		55	5.06	0.265742			55	5.06	0.161656																												56		29.56			56		40
		56	5.152	0.261994			56	5.152	0.224344																												57		29.414			57		80.625
		57	5.244	0.308471			57	5.244	0.358524																												58		28.429			58		35.415
		58	5.336	0.254123			58	5.336	0.523754																												59		24.672			59		74.585
		59	5.428	0.224513			59	5.428	0.765434																												60		24.551			60		44.585
		60	5.52	0.258246			60	5.52	0.77814																												61		21.88			61		64.06
		61	5.612	0.260495			61	5.612	0.708181																												62		20.975			62		164.69
		62	5.704	0.203898			62	5.704	0.656451																												63		20.961			63		29.06
		63	5.796	0.262369			63	5.796	0.69815																												64		20.93			64		54.585
		64	5.888	0.193028			64	5.888	0.714058																												65		20.556			65		60
		65	5.98	0.192279			65	5.98	0.630013																												66		20.056			66		30
		66	6.072	0.147676			66	6.072	0.665907																												67		19.654			67		78.335
		67	6.164	0.110195			67	6.164	0.728048																												68		18.745			68		65
		68	6.256	0.124813			68	6.256	0.661189																												69		17.543			69		114.585
		69	6.348	0.244003			69	6.348	0.631546																												70		14.927			70		44.69
		70	6.44	0.371064			70	6.44	0.668867																												71		14.869			71		74.375
		71	6.532	0.492129			71	6.532	0.657814																												72		14.744			72		20.835
		72	6.624	0.429535			72	6.624	0.65524																												73		12.995			73		35.835
		73	6.716	0.209145			73	6.716	0.672294																												74		12.932			74		65
		74	6.808	0.184408			74	6.808	0.598321																												75		9.737			75		44.375
		75	6.9	0.1994			75	6.9	0.515597																												76		4.347			76		49.585
		76	6.992	0.302474			76	6.992	0.523787																												MEAN	43.8033	41.0068			MEAN	63.1348	63.3195
		77	7.084	0.291229			77	7.084	0.706251																												S.D.	16.0366	17.6301			S.D.	30.9447	34.2134
		78	7.176	0.249625			78	7.176	0.755245																												S.E.M.	2.44556	2.02231			S.E.M.	4.71902	3.92455
		79	7.268	0.297226			79	7.268	0.730084																												N	43	76			N	43	76
		80	7.36	0.19078			80	7.36	0.635754																												p-value	0.3789	n.s.			p-value	0.7205	n.s.
		81	7.452	0.252624			81	7.452	0.510568
		82	7.544	0.27099			82	7.544	0.338406
		83	7.636	0.206897			83	7.636	0.196756
		84	7.728	0.197526			84	7.728	0.148972
		85	7.82	0.163793			85	7.82	0.151709
		86	7.912	0.204648			86	7.912	0.152896
		87	8.004	0.353448			87	8.004	0.180247
		88	8.096	0.297976			88	8.096	0.197534
		89	8.188	0.281484			89	8.188	0.238202
		90	8.28	0.431034			90	8.28	0.190445
		91	8.372	0.487256			91	8.372	0.136887
		92	8.464	0.441529			92	8.464	0.174905
		93	8.556	0.462894			93	8.556	0.222529
		94	8.648	0.417166			94	8.648	0.236343
		95	8.74	0.276237			95	8.74	0.309275
		96	8.832	0.287856			96	8.832	0.300174
		97	8.924	0.382684			97	8.924	0.271431
		98	9.016	0.352324			98	9.016	0.186734
		99	9.108	0.395802			99	9.108	0.118826
		100	9.2	0.596327			100	9.2	0.123745
		101	9.292	0.684033			101	9.292	0.0975497
		102	9.384	0.548351			102	9.384	0.1101
		103	9.476	0.555847			103	9.476	0.147061
		104	9.568	0.473763			104	9.568	0.166405
		105	9.66	0.408171			105	9.66	0.205772
		106	9.752	0.294228			106	9.752	0.186975
		107	9.844	0.199025			107	9.844	0.158402
		108	9.936	0.31934			108	9.936	0.216595
		109	10.028	0.375562			109	10.028	0.327869
		110	10.12	0.29985			110	10.12	0.456343
		111	10.212	0.300225			111	10.212	0.515193
		112	10.304	0.540855			112	10.304	0.585165
		113	10.396	0.694528			113	10.396	0.656475
		114	10.488	0.783358			114	10.488	0.677597
		115	10.58	0.815592			115	10.58	0.718672
		116	10.672	0.72976			116	10.672	0.696288
		117	10.764	0.550225			117	10.764	0.690225
		118	10.856	0.496627			118	10.856	0.877443
		119	10.948	0.421664			119	10.948	0.911166
		120	11.04	0.426912			120	11.04	0.929543
		121	11.132	0.488381			121	11.132	0.883498
		122	11.224	0.405172			122	11.224	0.838114
		123	11.316	0.495877			123	11.316	0.818698
		124	11.408	0.521739			124	11.408	0.684414
		125	11.5	0.449025			125	11.5	0.524771
		126	11.592	0.426912			126	11.592	0.456132
		127	11.684	0.479385			127	11.684	0.386641
		128	11.776	0.579085			128	11.776	0.314394
		129	11.868	0.848951			129	11.868	0.280807
		130	11.96	1			130	11.96	0.252207
		131	12.052	0.958021			131	12.052	0.153623
		132	12.144	0.641304			132	12.144	0.100732
		133	12.236	0.428786			133	12.236	0.089532
		134	12.328	0.344828			134	12.328	0.122835
		135	12.42	0.284858			135	12.42	0.152828
		136	12.512	0.221889			136	12.512	0.169982
		137	12.604	0.164168			137	12.604	0.177694
		138	12.696	0.145052			138	12.696	0.177048
		139	12.788	0.0708396			139	12.788	0.171956
		140	12.88	0.07009			140	12.88	0.137494
		141	12.972	0.127436			141	12.972	0.134392
		142	13.064	0.12069			142	13.064	0.143254
		143	13.156	0.231634			143	13.156	0.144834
		144	13.248	0.230135			144	13.248	0.123715
		145	13.34	0.283733			145	13.34	0.0891253
		146	13.432	0.33021			146	13.432	0.073737
		147	13.524	0.357196			147	13.524	0.0657164
		148	13.616	0.430285			148	13.616	0.0897175
		149	13.708	0.480885			149	13.708	0.153038
		150	13.8	0.552474			150	13.8	0.258621
		151	13.892	0.560345			151	13.892	0.327032
		152	13.984	0.426912			152	13.984	0.315797
		153	14.076	0.373313			153	14.076	0.354187
		154	14.168	0.412294			154	14.168	0.436693
		155	14.26	0.440405			155	14.26	0.509181
		156	14.352	0.368441			156	14.352	0.550728
		157	14.444	0.317466			157	14.444	0.563424
		158	14.536	0.261994			158	14.536	0.527652
		159	14.628	0.224888			159	14.628	0.493856
		160	14.72	0.308096			160	14.72	0.521925
		161	14.812	0.323088			161	14.812	0.572657
		162	14.904	0.245502			162	14.904	0.495547
		163	14.996	0.288231			163	14.996	0.469766
		164	15.088	0.379685			164	15.088	0.521641
		165	15.18	0.49925			165	15.18	0.571155
		166	15.272	0.405922			166	15.272	0.553391
		167	15.364	0.338081			167	15.364	0.444655
		168	15.456	0.245127			168	15.456	0.383624
		169	15.548	0.251499			169	15.548	0.299126
		170	15.64	0.218891			170	15.64	0.213122
		171	15.732	0.115067			171	15.732	0.160802
		172	15.824	0.111319			172	15.824	0.124209
		173	15.916	0.158546			173	15.916	0.112186
		174	16.008	0.18928			174	16.008	0.140268
		175	16.1	0.267616			175	16.1	0.22285
		176	16.192	0.234258			176	16.192	0.269467
		177	16.284	0.126312			177	16.284	0.208273
		178	16.376	0.175412			178	16.376	0.126587
		179	16.468	0.147301			179	16.468	0.0633624
		180	16.56	0.298351			180	16.56	0.0219559
		181	16.652	0.286357			181	16.652	0.0150811
		182	16.744	0.254498			182	16.744	0.0714128
		183	16.836	0.289355			183	16.836	0.117367
		184	16.928	0.321589			184	16.928	0.11871
		185	17.02	0.263868			185	17.02	0.0958978
		186	17.112	0.302099			186	17.112	0.0556327
		187	17.204	0.285607			187	17.204	0.0450205
		188	17.296	0.225262			188	17.296	0.0155248
		189	17.388	0.135307			189	17.388	0.0211322
		190	17.48	0.215892			190	17.48	0.0219619
		191	17.572	0.154798			191	17.572	0
		192	17.664	0.219265			192	17.664	0.00125713
		193	17.756	0.318966			193	17.756	0.00770602
		194	17.848	0.362819			194	17.848	0.0199953
		195	17.94	0.217016			195	17.94	0.0692681
		196	18.032	0.128561			196	18.032	0.152942
		197	18.124	0.0794603			197	18.124	0.206339
		198	18.216	0.0614693			198	18.216	0.281601
		199	18.308	0			199	18.308	0.47814
		200	18.4	0.0532234			200	18.4	0.694259
		201	18.492	0.140555			201	18.492	0.809159
		202	18.584	0.1503			202	18.584	0.818089
		203	18.676	0.193403			203	18.676	0.744244
		204	18.768	0.399175			204	18.768	0.538469
		205	18.86	0.433283			205	18.86	0.351557
		206	18.952	0.360195			206	18.952	0.231296
		207	19.044	0.199775			207	19.044	0.228528
		208	19.136	0.196777			208	19.136	0.261214
		209	19.228	0.354573			209	19.228	0.274727
		210	19.32	0.552099			210	19.32	0.262723
		211	19.412	0.569715			211	19.412	0.302432
		212	19.504	0.47901			212	19.504	0.446851
		213	19.596	0.41979			213	19.596	0.561544
		214	19.688	0.317091			214	19.688	0.613222
		215	19.78	0.199775			215	19.78	0.564021
		216	19.872	0.17916			216	19.872	0.468954
		217	19.964	0.17991			217	19.964	0.431533
		218	20.056	0.230135			218	20.056	0.345441
		219	20.148	0.291229			219	20.148	0.183114
		220	20.24	0.177661			220	20.24	0.0835596
		221	20.332	0.116942			221	20.332	0.0535785
		222	20.424	0.0794603			222	20.424	0.0382095
		223	20.516	0.077961			223	20.516	0.0122774
		224	20.608	0.082084			224	20.608	0.0125742
		225	20.7	0.089955			225	20.7	0.0295402
		226	20.792	0.148801			226	20.792	0.0929294
		227	20.884	0.281109			227	20.884	0.158791
		228	20.976	0.342954			228	20.976	0.171619
		229	21.068	0.434408			229	21.068	0.161513
		230	21.16	0.512744			230	21.16	0.104842
		231	21.252	0.41042			231	21.252	0.0334185
		232	21.344	0.233508			232	21.344	0.0221904
		233	21.436	0.131184			233	21.436	0.0365858
		234	21.528	0.251874			234	21.528	0.0646285
		235	21.62	0.23051			235	21.62	0.100175
		236	21.712	0.275862			236	21.712	0.116003
		237	21.804	0.3497			237	21.804	0.0932782
		238	21.896	0.305847			238	21.896	0.0700369
		239	21.988	0.255622			239	21.988	0.0763122
		240	22.08	0.315967			240	22.08	0.0981968
		241	22.172	0.284483			241	22.172	0.126775
		242	22.264	0.142804			242	22.264	0.118339
		243	22.356	0.0704648			243	22.356	0.088315
		244	22.448	0.0401049			244	22.448	0.0627821
		245	22.54	0.088081			245	22.54	0.0586129
		246	22.632	0.244003			246	22.632	0.110537
		247	22.724	0.267991			247	22.724	0.177733
		248	22.816	0.394303			248	22.816	0.184576
		249	22.908	0.374438			249	22.908	0.121613
		250	23	0.164543			250	23	0.0647205
		251	23.092	0.0610945			251	23.092	0.0646878
		252	23.184	0.14955			252	23.184	0.100189
		253	23.276	0.206897			253	23.276	0.168243
		254	23.368	0.315592			254	23.368	0.25015
		255	23.46	0.354198			255	23.46	0.352604
		256	23.552	0.338081			256	23.552	0.428909
		257	23.644	0.242129			257	23.644	0.397626
		258	23.736	0.225262			258	23.736	0.388299
		259	23.828	0.185157			259	23.828	0.443282
		260	23.92	0.0892054			260	23.92	0.455457
		261	24.012	0.0712144			261	24.012	0.413989
		262	24.104	0.0427286			262	24.104	0.347624
		263	24.196	0.0277361			263	24.196	0.301133
		264	24.288	0.0618441			264	24.288	0.24363
		265	24.38	0.0610945			265	24.38	0.215156
		266	24.472	0.13943			266	24.472	0.256135
		267	24.564	0.181409			267	24.564	0.260341
		268	24.656	0.289355			268	24.656	0.200581
		269	24.748	0.286732			269	24.748	0.190622
		270	24.84	0.189655			270	24.84	0.237279
		271	24.932	0.163793			271	24.932	0.272412
		272	25.024	0.0873313			272	25.024	0.297608
		273	25.116	0.0723388			273	25.116	0.292755
		274	25.208	0.205772			274	25.208	0.264237
		275	25.3	0.244378			275	25.3	0.316825
		276	25.392	0.141304			276	25.392	0.508931
		277	25.484	0.169415			277	25.484	0.746715
		278	25.576	0.340705			278	25.576	0.869455
		279	25.668	0.209895			279	25.668	0.891383
		280	25.76	0.157421			280	25.76	0.901595
		281	25.852	0.222264			281	25.852	0.836792
		282	25.944	0.193403			282	25.944	0.636075
		283	26.036	0.195277			283	26.036	0.440763
		284	26.128	0.140555			284	26.128	0.312028
		285	26.22	0.134933			285	26.22	0.192938
		286	26.312	0.172414			286	26.312	0.0734684
		287	26.404	0.202024			287	26.404	0.0256531
		288	26.496	0.206522			288	26.496	0.0131738
		289	26.588	0.21027			289	26.588	0.00205563
		290	26.68	0.332459			290	26.68	0.0133356
		291	26.772	0.429535
		292	26.864	0.301349
		293	26.956	0.201649
		294	27.048	0.197901
		295	27.14	0.134183
		296	27.232	0.0997001
		297	27.324	0.10045
		298	27.416	0.0187406
		299	27.508	0.0715892
[truncated: 1 more columns]

## Sheet: Figure 4
	panel e and f						Microtubule stages and VND7 progression		panel l										Separation in transverse co-aligned, transverse mis-aligned, and longitudinal arrays
		VND7	Number of cells	Fraction	Weight	Average stage				Time [h]	Transverse, co-aligned	16% CI	85% CI	Transverse, mis-aligned	16% CI	85% CI	Longitudinal	16% CI	85% CI
		early	32	0.183908	1					-1.91667	1.08804	0.947353	1.17495	0.998731	0.913623	1.1491	1.02709	0.934365	1.16711
		mid	97	0.557471	2	2.07	MEAN			-1.83333	1.14344	1.0597	1.34318	1.03965	0.905602	1.16221	1.05386	0.947175	1.21223
		late	45	0.258621	3	0.66	SD			-1.75	1.23998	1.09608	1.4333	1.04993	0.894577	1.22622	1.05592	0.978641	1.17051
										-1.66667	1.31262	1.14648	1.62833	1.0171	0.883056	1.12537	1.0656	0.960454	1.18213
		ktn1-2 VND7	Number of cells	Fraction	Weight	Average stage				-1.58333	1.392	1.15062	1.73054	0.991054	0.821375	1.16081	1.06834	0.957866	1.19909
		early	52	0.409449	1					-1.5	1.45809	1.19535	1.70098	0.960941	0.823625	1.13385	1.07717	0.964231	1.15344
		mid	65	0.511811	2	1.67	MEAN			-1.41667	1.53177	1.28368	1.82349	0.892894	0.784591	1.04717	1.03617	0.949433	1.10779
		late	10	0.0787402	3	0.62	SD			-1.33333	1.59234	1.32661	2.03298	0.825478	0.707155	1.00917	1.01273	0.942262	1.08273
										-1.25	1.6527	1.30114	2.09674	0.750694	0.616333	0.935621	1.00352	0.952929	1.08789
		p-value								-1.16667	1.71188	1.3445	2.14468	0.685986	0.54051	0.862961	0.991147	0.957144	1.04162
		all cells	p < 0.0001	***						-1.08333	1.8108	1.30324	2.22733	0.635117	0.501859	0.743396	0.995701	0.965161	1.03366
		all seedlings	p = 0.0042	**						-1	1.86974	1.34761	2.26135	0.603623	0.452366	0.724076	1.00135	0.981255	1.02007
										-0.916667	1.92095	1.41805	2.41016	0.569018	0.450667	0.668773	1.00294	0.979349	1.01453
		VND7	Total cells							-0.833333	2.01197	1.53831	2.45316	0.518228	0.41938	0.652896	1.00147	0.986647	1.01364
		Seedling no.	174	early	mid	late	STAGE			-0.75	2.07061	1.60738	2.50085	0.506835	0.400794	0.629878	1.00134	0.990645	1.0091
		1	20	0.25	0.45	0.3	2.05			-0.666667	2.0575	1.61052	2.49977	0.477389	0.39555	0.62859	1.00239	0.995487	1.01163
		2	26	0	0.923077	0.0769231	2.07692			-0.583333	2.11963	1.66316	2.62765	0.48403	0.392626	0.594291	1.00465	0.996358	1.00987
		3	20	0.35	0.55	0.1	1.75			-0.5	2.18282	1.71964	2.66323	0.458034	0.372757	0.583264	1.00222	0.996244	1.00641
		4	10	0.1	0.4	0.5	2.4			-0.416667	2.25914	1.78226	2.75065	0.457563	0.358335	0.578451	1.00431	0.998221	1.00915
		5	17	0.235294	0.647059	0.117647	1.88235			-0.333333	2.23923	1.77912	2.78907	0.445577	0.351432	0.569038	1.00192	0.994961	1.00983
		6	17	0.176471	0.470588	0.352941	2.17647			-0.25	2.24277	1.82828	2.84492	0.442452	0.337992	0.552277	1.0023	0.995914	1.00694
		7	17	0.235294	0.588235	0.176471	1.94118			-0.166667	2.26964	1.82366	2.87053	0.451572	0.344236	0.543035	1.00181	0.996613	1.00666
		8	23	0.0434783	0.521739	0.434783	2.3913			-0.0833333	2.31538	1.82899	2.81774	0.452431	0.333333	0.543945	1.00141	0.99626	1.00724
		9	24	0.291667	0.333333	0.375	2.08333			0	2.3048	1.8773	2.82121	0.444819	0.33302	0.542968	1.0012	0.996035	1.00493
										0.0833333	2.84732	2.18689	3.65618	0.505837	0.372196	0.599571	1.00568	0.99941	1.0137
		ktn1-2 VND7	Total							0.166667	3.24938	2.37485	4.81443	0.535835	0.393217	0.668093	1.00714	0.999867	1.02207
		Seedling	127	early	mid	late	STAGE			0.25	3.8111	2.80445	6.18518	0.636053	0.483096	0.812388	1.01599	0.999128	1.0308
		1	8	1	0	0	1			0.333333	4.64291	3.31451	7.39672	0.775309	0.599082	1.07133	1.02821	1.00599	1.06628
		2	8	0.625	0.375	0	1.375			0.416667	5.62688	4.02632	8.53782	1.07293	0.896796	1.52567	1.05208	1.00852	1.09609
		3	12	0.333333	0.583333	0.0833333	1.75			0.5	6.4714	4.35877	10.1403	1.53032	1.16573	2.07907	1.0725	1.01569	1.13439
		4	27	0.111111	0.777778	0.111111	2			0.583333	7.28832	4.80307	11.1184	2.15978	1.56662	3.09402	1.11608	1.04449	1.18296
		5	13	0.769231	0.230769	0	1.23077			0.666667	8.30505	4.96725	13.0536	2.84403	1.96193	4.09155	1.13509	1.06126	1.20176
		6	21	0.190476	0.666667	0.142857	1.95238			0.75	9.24412	6.046	12.9891	3.78374	2.77926	5.62683	1.16228	1.07182	1.40184
		7	8	1	0	0	1			0.833333	9.33237	6.14166	15.6305	4.89941	3.39938	7.18151	1.20742	1.10971	1.41179
		8	23	0.130435	0.73913	0.130435	2			0.916667	10.5136	6.77612	16.5044	6.1909	4.37498	9.66776	1.28586	1.1061	1.52953
		9	7	1	0	0	1			1	10.8341	7.86859	18.1446	7.40172	4.92451	11.2311	1.34352	1.11905	1.7114
										1.08333	13.3431	8.84455	18.3926	8.66427	5.80581	13.9679	1.37698	1.22232	1.85115
										1.16667	14.0848	9.75482	22.8588	10.4236	6.81498	18.4271	1.37209	1.14158	2.08362
										1.25	15.8557	10.0974	23.6128	12.1261	7.82917	21.0593	1.49356	1.20646	2.16904
										1.33333	17.3104	12.5387	25.8401	13.6793	8.24564	23.8466	1.7276	1.25199	3.0093
										1.41667	18.2558	13.1491	28.3097	15.5919	9.11846	27.1558	1.73558	1.29124	3.23821
										1.5	21.8821	14.4986	32.4765	17.312	11.0366	28.5921	1.85506	1.39296	5.62248
										1.58333	24.0962	16.0852	34.9806	17.8349	11.7274	30.9215	2.13218	1.43147	7.56414
										1.66667	25.936	17.0513	40.5427	20.7023	12.8568	34.9839	2.34269	1.55537	8.89577
										1.75	26.3598	17.8634	42.2467	25.4203	14.7349	40.3369	2.84662	1.83698	11.9445
										1.83333	31.8197	19.2384	44.7227	26.9635	16.2188	46.1813	3.0617	1.80034	14.9513
										1.91667	35.9316	20.5353	48.9108	26.6465	17.5513	45.9213	4.6572	2.09093	16.133
										2	36.7489	23.7946	51.2244	28.6336	19.5111	47.2443	5.94616	2.33675	21.6281
										2.08333	38.2389	25.6548	56.1761	31.3021	19.8473	48.8001	6.74043	2.94652	29.8535
										2.16667	41.1311	26.7447	61.5952	33.1719	20.6141	58.1008	8.63921	3.62263	33.0324
										2.25	43.1403	28.2941	64.6234	34.4935	23.358	66.0839	13.0317	4.70116	38.5207
										2.33333	48.709	26.8575	71.0251	36.9798	24.7793	64.1763	16.2902	4.80709	40.8929
										2.41667	51.4765	29.1121	72.1306	37.5076	25.3321	68.8964	17.2233	5.76458	46.6355
										2.5	53.1749	28.7504	73.6811	41.483	26.8231	75.7259	20.3758	7.19397	51.6676
										2.58333	56.1469	32.3547	78.2019	43.131	26.7749	80.4255	27.4605	8.3388	55.638
										2.66667	56.8981	35.947	83.3298	46.8364	27.4272	80.5709	32.7696	8.84771	59.9103
										2.75	54.6779	36.5283	92.21	50.0763	27.083	79.8031	34.925	10.5449	57.5393
										2.83333	59.8805	37.2685	90.8205	55.3383	28.3678	80.4628	35.293	10.0772	71.5922
										2.91667	64.0141	37.3665	95.3123	53.8559	27.63	87.783	40.4143	11.2037	68.2233
										3	63.0298	39.1779	95.6199	53.8068	29.9169	89.5819	42.5061	11.8431	76.3667
										3.08333	33.243	20.5317	46.788	27.0182	15.8335	49.3911	27.2419	7.69165	40.6562
										3.16667	22.8969	13.4392	31.1561	18.216	11.7255	34.7663	21.7153	7.33257	35.3647
										3.25	17.6529	11.005	26.1608	15.2422	8.66872	26.3759	18.8115	6.56578	31.4255
										3.33333	14.2416	9.97419	22.5943	14.1143	8.01654	24.8979	17.9434	5.84565	30.0021
										3.41667	13.131	9.55248	20.6606	12.913	7.00679	22.5871	17.0294	5.5621	30.3747
										3.5	12.349	8.97581	19.9437	12.253	6.9805	21.7497	15.4056	5.83129	27.6447
										3.58333	11.5718	7.91566	18.9165	12.2488	6.51008	20.1853	13.6458	5.64029	26.3032
										3.66667	10.6717	7.57073	18.3558	11.9594	6.62159	18.2932	13.5276	5.42625	23.5026
										3.75	10.3043	7.16776	18.1551	11.2071	6.20744	17.7109	13.8234	5.3721	23.2389
										3.83333	10.18	7.00227	17.2675	11.1354	5.83378	17.2021	12.7854	5.14305	20.8684
										3.91667	10.1921	6.95443	16.1695	11.106	5.87314	17.0905	12.8138	4.59204	20.2843
										4	9.94086	6.64644	15.9871	10.4574	5.5859	16.8822	12.1801	4.49523	19.2338
										4.08333	9.8256	6.61003	15.5019	10.8501	5.78483	17.2606	12.1371	4.61575	18.7532
										4.16667	9.82461	6.2252	15.2376	10.5557	5.77056	16.9454	11.767	4.85126	18.1363
										4.25	9.59389	6.18066	15.7289	9.97079	5.56104	16.9208	12.3918	5.30698	18.4184
										4.33333	9.51598	6.30805	15.1954	10.1876	5.68852	16.9684	11.3517	5.70503	17.5291
										4.41667	9.43301	5.9084	14.8617	10.2798	5.57669	17.0869	10.7685	5.68471	17.5232
										4.5	9.56493	5.83573	15.0656	10.3557	5.65492	16.5847	10.7267	5.34897	17.4606
										4.58333	9.76529	5.52791	15.3682	10.1392	5.69749	16.3095	10.66	5.23048	17.1853
										4.66667	9.62072	5.59567	15.0014	10.1887	5.56586	16.8482	10.5782	5.01811	17.2565
										4.75	9.88636	5.72357	14.985	10.2024	5.41164	16.5887	10.5868	4.87101	16.6906
										4.83333	9.71029	5.9011	15.2798	10.2989	5.50585	15.9375	10.9204	4.87098	17.594
										4.91667	9.8011	5.97323	15.7087	10.0903	5.50616	16.8924	10.744	5.00364	17.8234

## Sheet: Supp. Fig 1
	panel c							Cellulose (hexose) content in MOCK and DEX-treated WT, VND7, and empty vector (EV)		panel e					Anisotopy of microtubule arrays in MOCK and different stages of VND7
			µg hexoses per mg of cell wall material									Anisotropy
			WT + DMSO	WT + DEX	VND7 + DMSO	VND7 + DEX	EV + DMSO	EV + DEX				non-induced	early	mid	late
			184.067	155.263	126.024	349.605	170.618	181.13				0.0726	0.2998	0.2025	0.3579
			258.936	135.756	188.655	289.671	166.253	175.967				0.0442	0.1485	0.1829	0.3392
			187.927	96.647	175.398	233.724	111.136	230.551				0.04	0.2368	0.2123	0.3586
			110.803	270.305	128.145	333.038	250.541	159.028				0.0454	0.2542	0.215
			140.397	234.271	113.336	207.831	249.681	190.643				0.0736	0.1777	0.2572
			203.863	259.567	135.295	360.734	248.191	182.096				0.1537	0.1729	0.2562
			249.93		293.125	354.332		224.709				0.0167	0.2359
			264.432		149.84	343.886		253.641			MEAN	0.0637429	0.217971	0.221017	0.3519
			275.723		197.037	311.396		257.922			S.D.	0.0442776	0.053485	0.0298497	0.0110041
		MEAN	208.453	191.968	167.429	309.357	199.403	206.188			S.E.M.	0.0167354	0.0202154	0.0121861	0.00635321
		S.D.	58.2364	72.2343	55.5831	55.2888	58.7229	36.1456			N	7	7	6	3
		S.E.M.	19.4121	29.4895	18.5277	18.4296	23.9735	12.0485
		N	9	6	9	9	6	9			p-value
											relative to non-induced	--	p < 0.0001	p < 0.0001	p < 0.0001
		p-value									significance	--	***	***	***
		relative to WT + DMSO	--	p = 0.6600	p = 0.1479	p = 0.0018	p = 0.7767	p = 0.9313			group	a	b	b	c
		significance	--	n.s.	n.s.	**	n.s.	n.s.
		group	a	a	a	b	a	a			p-value
											relative to mid stage	--	p = 0.9011	--	p < 0.0001
											significance	--	n.s.	--	***

## Sheet: Supp. Fig. 2
	panel b					Fraction of live/dead cells after VND7 induction
		Time [h]	number of plants	dead cells with pattern	alive cells with pattern	Fraction dead cells
		24	8	0	--	0
		36	10	7	62	0.101449
		48	3	29	22	0.568627
		60	5	66	34	0.66
		72	2	88	9	0.907216
		84	5	93	25	0.788136
		96	4	154	21	0.88
		108	5	208	22	0.904348
		120	3	131	6	0.956204

## Sheet: Supp. Fig. 3
	panel a					Microtubule intensity and ratio in bands and gaps		panel b					Microtubule growth and shrink speeds [µm/sec]
		Time [h]	Region	Cell number	Mean intensity	Band/Gap Ratio			Time [h]	Region	Cell number	growth speed v+	shrink speed v-
		0	Gap	1	2204.94	1.79547			0	Gap	1	0.0642726	-0.122642
		0	Band	1	3958.9				0	Band	1	0.0688365	-0.119226
		30	Gap	1	1639.46	2.34343			30	Gap	1	0.0704887	-0.101879
		30	Band	1	3841.96				30	Band	1	0.0716995	-0.102464
		60	Gap	1	1014.46	2.88867			60	Gap	1	0.0718124	-0.0993406
		60	Band	1	2930.44				60	Band	1	0.0748294	-0.106504
		90	Gap	1	478.35	3.91772			90	Gap	1	0.0733593	-0.0895886
		90	Band	1	1874.04				90	Band	1	0.0795371	-0.0891002
		120	Gap	1	479.48	5.5804			120	Gap	1	0.0378175	-0.0729315
		120	Band	1	2675.69				120	Band	1	0.0480804	-0.0740167
		150	Gap	1	350.48	7.73722			150	Gap	1	0.0502294	-0.0726291
		150	Band	1	2711.74				150	Band	1	0.0425623	-0.0700898
		180	Gap	1	462.13	6.19813			180	Gap	1	0.0407123	-0.0793674
		180	Band	1	2864.34				180	Band	1	0.0437285	-0.0879967
		0	Gap	2	2978.28	1.66135			0	Gap	2	0.0284714	-0.0740633
		0	Band	2	4947.98				0	Band	2	0.0312069	-0.0559619
		30	Gap	2	1781.33	2.27082			30	Gap	2	0.0346002	-0.0552268
		30	Band	2	4045.08				30	Band	2	0.0335936	-0.0420021
		60	Gap	2	1455.77	2.28001			60	Gap	2	0.0371611	-0.0571286
		60	Band	2	3319.17				60	Band	2	0.0381842	-0.0571182
		90	Gap	2	1341.3	2.50251			90	Gap	2	0.0326317	-0.0575728
		90	Band	2	3356.61				90	Band	2	0.0390375	-0.05
		120	Gap	2	914.57	3.56418			120	Gap	2	0.0434436	-0.0583969
		120	Band	2	3259.69				120	Band	2	0.0577135	-0.0796726
		150	Gap	2	569.55	6.01938			150	Gap	2	0.054799	-0.0953344
		150	Band	2	3428.34				150	Band	2	0.0550743	-0.0811882
		180	Gap	2	515.34	7.1422			180	Gap	2	0.0539688	-0.0855113
		180	Band	2	3680.66				180	Band	2	0.0571958	-0.0842557
		210	Gap	2	516.08	6.66988			210	Gap	2	0.0569041	-0.0741159
		210	Band	2	3442.19				210	Band	2	0.0587835	-0.0979288
		0	Gap	3	2235.64	2.43393			0	Gap	3	0.0580889	-0.0825403
		0	Band	3	5441.39				0	Band	3	0.0566344	-0.0705812
		30	Gap	3	1570.11	3.65452			30	Gap	3	0.062172	-0.0778627
		30	Band	3	5738				30	Band	3	0.0689306	-0.0854479
		60	Gap	3	712.61	7.98256			60	Gap	3	0.0663437	-0.0886743
		60	Band	3	5688.45				60	Band	3	0.0654474	-0.122722
		90	Gap	3	556.27	9.56633			90	Gap	3	0.0731183	-0.112125
		90	Band	3	5321.46				90	Band	3	0.0701375	-0.106908
		120	Gap	3	620.99	9.73136			120	Gap	3	0.0684259	-0.104676
		120	Band	3	6043.08				120	Band	3	0.0726441	-0.109705
		150	Gap	3	623.78	10.5312			150	Gap	3	0.078334	-0.116008
		150	Band	3	6569.18				150	Band	3	0.0834061	-0.113253
		180	Gap	3	531.9	12.8249			180	Gap	3	0.0795371	-0.104556
		180	Band	3	6821.55				180	Band	3	0.0377241	-0.0720313
		210	Gap	3	562.94	11.731			210	Gap	3	0.0516027	-0.080758
		210	Band	3	6603.86				210	Band	3	0.0531151	-0.0788383
		0	Gap	4	550.94	1.87158			0	Gap	4	0.0468186	-0.0749368
		0	Band	4	1031.13				0	Band	4	0.042081	-0.0901601
		30	Gap	4	483.51	2.61643			30	Gap	4	0.0429365	-0.100656
		30	Band	4	1265.07				30	Band	4	0.0274085	-0.0842691
		60	Gap	4	316.74	3.82626			60	Gap	4	0.0302029	-0.0594634
		60	Band	4	1211.93				60	Band	4	0.0344812	-0.0532086
		90	Gap	4	327.28	4.04406			90	Gap	4	0.0369997	-0.0481409
		90	Band	4	1323.54				90	Band	4	0.0355081	-0.0650308
		120	Gap	4	310.53	4.85985			120	Gap	4	0.0449582	-0.062616
		120	Band	4	1509.13				120	Band	4	0.0371679	-0.0604133
		150	Gap	4	306.05	4.91387			150	Gap	4	0.0393208	-0.0471018
		150	Band	4	1503.89				150	Band	4	0.0434436	-0.0643497
		180	Gap	4	249.56	6.11725			180	Gap	4	0.0558938	-0.0998205
		180	Band	4	1526.62				180	Band	4	0.0649069	-0.095492
		210	Gap	4	259.39	5.93801			210	Gap	4	0.0582599	-0.0905555
		210	Band	4	1540.26				210	Band	4	0.0524751	-0.0825049
		240	Gap	4	197.42	8.40239			240	Gap	4	0.0554162	-0.0834564
		240	Band	4	1658.8				240	Band	4	0.052886	-0.0801582
		270	Gap	4	152.79	9.85778			270	Gap	4	0.0600461	-0.0959375
		270	Band	4	1506.17				270	Band	4	0.058965	-0.0857663
		300	Gap	4	160.2	10.4639			300	Gap	4	0.063975	-0.0729807
		300	Band	4	1676.31				300	Band	4	0.0600441	-0.0972486
		330	Gap	4	144.65	9.67591			330	Gap	4	0.0595879	-0.0996598
		330	Band	4	1399.62				330	Band	4	0.0661739	-0.104669
		Cell averages							Cell averages
		Time [h]	Band intensities	Gap intensities	Band/Gap Ratio				Time [h]	v+ band	v+ gap	v- band	v- gap
		0	3844.85	1992.45	1.94				0	0.04775	0.04732	-0.0828	-0.08851
		30	3722.53	1368.6	2.72				30	0.05158	0.05603	-0.08595	-0.0854
		60	3287.5	874.89	4.24				60	0.05235	0.05463	-0.07442	-0.08111
		90	2968.91	675.8	5.01				90	0.05135	0.05081	-0.0788	-0.08179
		120	3371.9	581.39	5.93				120	0.05198	0.05377	-0.08002	-0.08648
		150	3553.29	462.46	7.3				150	0.05202	0.05283	-0.08155	-0.08931
		180	3723.29	439.73	8.07				180	0.04991	0.05255	-0.0779	-0.08514
		210	3862.1	446.14	8.11				210	0.06036	0.06065	-0.07668	-0.08489
		240	1658.8	197.42	8.4				240	0.05663	0.06398	-0.07058	-0.07298
		270	1506.17	152.79	9.86				270	0.06217	0.06004	-0.07786	-0.09725
		300	1676.31	160.2	10.46				300	0.06893	0.05959	-0.08545	-0.09966
		330	1399.62	144.65	9.68				330	0.06634	0.06617	-0.08867	-0.10467
									Cell & time averages
										v+ band	v+ gap	v- band	v- gap
									MEAN	0.0533	0.0543	-0.08	-0.0863
									S.D.	0.0146	0.0149	0.0191	0.0205
									S.E.M.	0.0025	0.0026	0.0033	0.0035
									N	35	35	35	35
									p-value	p = 0.7812; n.s.		p = 0.2144; n.s.

## Sheet: Supp. Fig. 4
	panel b to d						G parameter, lifetime t, ratio of Ggap/Gband for cell 1		panel e					Simulated microtubule density for cell 1
		Time [h]	G band	G gap	tau band [min]	tau gap [min]	Ggap/Gband			Cell 1	Time [h]	microtubule density	16% CI	84% CI
		0	-0.124649	-0.130426	13.9618	13.2223	1.04635				-1.91667	1.05038	0.946739	1.19296
		30	-0.184585	-0.190858	9.16522	8.72394	1.03399				-1.83333	1.08516	0.942069	1.25383
		60	-0.129298	-0.11582	13.36	14.7981	0.895758				-1.75	1.11457	0.960529	1.29349
		90	-0.177719	-0.293973	9.63433	5.92238	1.65414				-1.66667	1.11994	0.948758	1.30864
		120	-0.120408	-0.393963	14.3058	4.25831	3.27189				-1.58333	1.14616	0.936214	1.35563
		150	-0.101059	-0.432873	16.4851	3.70182	4.28335				-1.5	1.17312	0.937571	1.37864
		180	-0.151752	-1.17609	11.5132	1.33266	7.7501				-1.41667	1.16402	0.882831	1.42854
		210	-0.130047	-0.58	13.0141	2.80876	4.45993				-1.33333	1.11702	0.860877	1.4559
											-1.25	1.0906	0.823247	1.4334
											-1.16667	1.07434	0.79558	1.40016
											-1.08333	1.06295	0.792813	1.43718
											-1	1.05084	0.783896	1.46008
											-0.916667	1.03926	0.76096	1.41274
											-0.833333	1.03663	0.759406	1.39617
											-0.75	1.0662	0.765543	1.42846
											-0.666667	1.07731	0.784282	1.4314
											-0.583333	1.07888	0.780051	1.44463
											-0.5	1.08482	0.769862	1.46104
											-0.416667	1.08602	0.770919	1.42581
											-0.333333	1.07798	0.767534	1.42771
											-0.25	1.09458	0.762524	1.41845
											-0.166667	1.11061	0.760706	1.44705
											-0.0833333	1.10548	0.770532	1.46437
											0	1.10714	0.773807	1.46122
											0.0833333	1.1243	0.788127	1.48086
											0.166667	1.11766	0.819336	1.48693
											0.25	1.10714	0.807836	1.48895
											0.333333	1.12127	0.800399	1.49166
											0.416667	1.10807	0.798178	1.48617
											0.5	1.11821	0.80471	1.4824
											0.583333	1.10492	0.810246	1.49954
											0.666667	1.11818	0.833775	1.50545
											0.75	1.12202	0.815623	1.49447
											0.833333	1.11726	0.833501	1.50821
											0.916667	1.13302	0.826458	1.49913
											1	1.12553	0.817582	1.50126
											1.08333	1.12063	0.802841	1.47901
											1.16667	1.1182	0.828246	1.48885
											1.25	1.10276	0.832718	1.47857
											1.33333	1.09706	0.819724	1.48405
											1.41667	1.09884	0.807075	1.46671
											1.5	1.08713	0.790249	1.45676
											1.58333	1.13421	0.825115	1.512
											1.66667	1.19193	0.853884	1.58264
											1.75	1.2323	0.901143	1.62797
											1.83333	1.25936	0.912	1.68238
											1.91667	1.26664	0.963468	1.72741
											2	1.323	0.972197	1.8311
											2.08333	1.51817	1.10921	2.14629
											2.16667	1.65797	1.20124	2.31926
											2.25	1.80683	1.30078	2.59578
											2.33333	1.9137	1.38642	2.83234
											2.41667	2.04031	1.45538	3.00157
											2.5	2.12079	1.53203	3.16949
											2.58333	2.41296	1.67395	3.60398
											2.66667	2.63541	1.82293	3.90306
											2.75	2.69475	1.92734	4.39473
											2.83333	2.96941	2.02452	5.08307
											2.91667	3.07096	2.12099	5.3246
											3	3.28471	2.29086	5.17319
											3.08333	6.32339	3.79226	10.6164
											3.16667	9.57073	5.45016	16.97
											3.25	11.5078	7.22805	22.344
											3.33333	14.4059	8.4303	27.6856
											3.41667	16.8748	9.8555	30.8231
											3.5	21.6734	12.1247	35.7184
											3.58333	14.7218	8.57571	23.6872
											3.66667	15.7481	10.0788	25.0197
											3.75	18.2614	11.1845	28.387
											3.83333	21.3251	12.6925	32.7463
											3.91667	24.2066	14.188	38.2438
											4	25.8779	15.9503	43.3209

## Sheet: Supp. Fig. 5
	panel b to d						G parameter, lifetime t, ratio of Ggap/Gband for cell 2		panel e					Simulated microtubule density for cell 2
		Time [h]	G band	G gap	tau band [min]	tau gap [min]	Ggap/Gband			Cell 2	Time [h]	microtubule density	16% CI	84% CI
		0	-0.137835	-0.137162	18.1653	18.3132	0.995118				-1.91667	1.05364	0.946338	1.14376
		30	-0.06787	-0.229067	32.4477	9.13861	3.37509				-1.83333	1.05724	0.96642	1.16389
		60	-0.0418569	-0.165354	51.6939	12.5422	3.95046				-1.75	1.12539	1.01696	1.283
		90	-0.0719411	-0.178181	32.8657	12.4958	2.47676				-1.66667	1.16289	1.02471	1.34125
		120	-0.0789714	-0.453752	30.0541	5.03938	5.74577				-1.58333	1.18725	1.0324	1.41211
		150	-0.156373	-0.507793	14.3686	4.38304	3.24732				-1.5	1.21083	1.0373	1.41942
		180	-0.270551	-0.644039	10.977	4.67156	2.38048				-1.41667	1.24116	1.0269	1.45318
											-1.33333	1.214	0.972409	1.46349
											-1.25	1.15512	0.903428	1.49199
											-1.16667	1.16211	0.864713	1.44872
											-1.08333	1.14247	0.839353	1.42931
											-1	1.12052	0.847998	1.43729
											-0.916667	1.1254	0.850598	1.42386
											-0.833333	1.12188	0.84885	1.43346
											-0.75	1.13685	0.85443	1.43998
											-0.666667	1.13548	0.834853	1.43842
											-0.583333	1.11592	0.835857	1.40143
											-0.5	1.13046	0.817838	1.40974
											-0.416667	1.10576	0.817983	1.4086
											-0.333333	1.11332	0.820495	1.41736
											-0.25	1.08752	0.80692	1.42415
											-0.166667	1.0868	0.805877	1.43152
											-0.0833333	1.09057	0.805997	1.44545
											0	1.10569	0.78311	1.43744
											0.0833333	1.08735	0.795898	1.44427
											0.166667	1.0735	0.783395	1.46842
											0.25	1.09497	0.78293	1.46529
											0.333333	1.07802	0.795366	1.46419
											0.416667	1.09547	0.792268	1.49486
											0.5	1.09808	0.800271	1.47071
											0.583333	1.21003	0.849997	1.64524
											0.666667	1.26171	0.904817	1.79361
											0.75	1.34993	0.918548	1.91666
											0.833333	1.40576	0.991915	2.00085
											0.916667	1.45007	1.04194	2.09874
											1	1.52013	1.08942	2.23081
											1.08333	1.53154	1.08504	2.22241
											1.16667	1.59023	1.12886	2.30366
											1.25	1.5973	1.15977	2.33058
											1.33333	1.6263	1.17244	2.38114
											1.41667	1.64673	1.17924	2.45752
											1.5	1.68773	1.21521	2.48248
											1.58333	1.71222	1.22608	2.51424
											1.66667	1.68068	1.19393	2.64287
											1.75	1.71832	1.20069	2.60238
											1.83333	1.72838	1.23112	2.66838
											1.91667	1.74444	1.23405	2.71599
											2	1.75072	1.24647	2.73889
											2.08333	2.03408	1.38445	3.26008
											2.16667	2.25942	1.53799	3.84479
											2.25	2.53177	1.67653	4.33021
											2.33333	2.69666	1.81927	4.72586
											2.41667	2.91205	1.96637	4.97563
											2.5	3.04042	2.19342	5.33807
											2.58333	3.13322	2.25636	5.34859
											2.66667	3.29606	2.29048	5.40639
											2.75	3.27414	2.32715	5.32385
											2.83333	3.49725	2.49114	5.73526
											2.91667	3.59498	2.51876	5.54061
											3	3.79835	2.65267	5.89741
											3.08333	3.98264	2.64313	6.12894
											3.16667	4.09357	2.71067	6.12346
											3.25	4.19702	2.75931	6.11863
											3.33333	4.30656	2.9375	6.2759
											3.41667	4.29478	2.98653	6.48119
											3.5	4.25153	3.01089	6.82905

## Sheet: Supp. Fig. 6
	panel b to d						G parameter, lifetime t, ratio of Ggap/Gband for cell 3		panel e					Simulated microtubule density for cell 3
		Time [h]	G band	G gap	tau band [min]	tau gap [min]	Ggap/Gband			Cell 3	Time [h]	microtubule density	16% CI	84% CI
		0	-0.0784195	-0.12946	37.0031	22.6717	1.65087				-1.91667	1.03113	0.943183	1.1159
		30	-0.0639794	-0.386731	42.868	7.1465	6.04463				-1.83333	1.08386	0.93939	1.18744
		60	-0.0475827	-0.354721	61.1942	7.63642	7.45482				-1.75	1.15173	1.01018	1.28529
		90	-0.0304513	-0.219598	86.221	12.0122	7.21147				-1.66667	1.19455	1.00936	1.39074
		120	-0.0600131	-0.234276	43.1345	10.0184	3.90374				-1.58333	1.23504	1.03841	1.49487
		150	-0.0695117	-0.143776	40.5184	18.0956	2.06837				-1.5	1.24916	1.06466	1.53608
		180	-0.0556486	-0.174025	47.0838	15.1693	3.12721				-1.41667	1.32909	1.05076	1.58952
		210	-0.0982547	-0.231522	24.6045	10.258	2.35635				-1.33333	1.2525	1.02444	1.58778
											-1.25	1.19336	0.966866	1.52981
											-1.16667	1.15405	0.908691	1.52515
											-1.08333	1.12274	0.880908	1.48266
											-1	1.12422	0.845214	1.45321
											-0.916667	1.10892	0.83127	1.42587
											-0.833333	1.10181	0.816495	1.44614
											-0.75	1.10044	0.82753	1.4746
											-0.666667	1.10879	0.797607	1.50809
											-0.583333	1.10705	0.820242	1.45677
											-0.5	1.09858	0.819763	1.43773
											-0.416667	1.07881	0.78409	1.4178
											-0.333333	1.08218	0.808717	1.40314
											-0.25	1.07918	0.785286	1.40833
											-0.166667	1.07944	0.765321	1.41412
											-0.0833333	1.06994	0.753393	1.43593
											0	1.08355	0.746374	1.43066
											0.0833333	1.10759	0.75823	1.47286
											0.166667	1.12373	0.749298	1.53709
											0.25	1.13981	0.775702	1.5396
											0.333333	1.15267	0.78902	1.55839
											0.416667	1.17495	0.794601	1.59509
											0.5	1.20619	0.795579	1.60985
											0.583333	1.35822	0.893027	1.80582
											0.666667	1.52752	0.953513	2.04333
											0.75	1.64385	1.01882	2.25639
											0.833333	1.75885	1.13238	2.56929
											0.916667	1.88755	1.29259	2.88423
											1	2.0626	1.39123	3.2054
											1.08333	2.14933	1.54655	3.37835
											1.16667	2.24129	1.63134	3.5718
											1.25	2.28847	1.69393	3.79278
											1.33333	2.38924	1.75572	3.99297
											1.41667	2.47792	1.78401	4.11413
											1.5	2.63864	1.84205	4.31552
											1.58333	2.48327	1.74098	4.11585
											1.66667	2.37599	1.68315	3.78581
											1.75	2.34439	1.6868	3.62594
											1.83333	2.41899	1.6494	3.61168
											1.91667	2.45299	1.67076	3.64243
											2	2.44029	1.68208	3.6095
											2.08333	2.44618	1.69034	3.6585
											2.16667	2.44061	1.65108	3.66776
											2.25	2.44205	1.63831	3.74186
											2.33333	2.4401	1.67576	3.71211
											2.41667	2.46835	1.70424	3.62089
											2.5	2.4548	1.68124	3.64525
											2.58333	2.31757	1.6263	3.39217
											2.66667	2.20286	1.54136	3.20611
											2.75	2.12661	1.49294	3.07875
											2.83333	2.07934	1.44232	3.04188
											2.91667	2.09035	1.41827	2.9772
											3	2.10031	1.4623	3.03404
											3.08333	2.12669	1.46363	3.02596
											3.16667	2.18937	1.48249	3.02688
											3.25	2.21248	1.5018	3.07404
											3.33333	2.23001	1.50848	3.06356
											3.41667	2.20412	1.51444	3.08691
											3.5	2.20835	1.52649	3.18219
											3.58333	2.23605	1.56008	3.3186
											3.66667	2.24324	1.60362	3.4284
											3.75	2.26579	1.59388	3.42646
											3.83333	2.28853	1.64723	3.51112
											3.91667	2.33229	1.64479	3.50003
											4	2.35964	1.62272	3.53486

[truncated: 9 more sheets: Supp. Fig. 7, Supp. Fig. 9, Supp. Fig. 10, Supp. Fig. 13, Supp. Fig. 14, Supp. Fig. 15, Supp. Fig. 16, Supp. Fig. 17, Supp. Fig. 18]
